# Supplementary material for: Inverse FASN and LDHA correlation drives metabolic resistance in breast cancer
Source: J Transl Med. 2024 Jul 24;22:676. doi: 10.1186/s12967-024-05517-9 (PMC11267768; doi:10.1186/s12967-024-05517-9)
Supplement: Supplementary file 2 — Additional file 2. [file 12967_2024_5517_MOESM2_ESM.xlsx]

## Sheet: Foglio1
Index	Tissue	Dataset_ID	Sample_ID	T:Tissue;C:Cellline	Cellline_name	FASN_Expression_level	LDHA_Expression_level
20026	Breast-Cancer	E-TAMB-276	E276_5779	T	None	8.91886	12.0427
20027	Breast-Cancer	E-TAMB-276	E276_5799	T	None	9.20457	13.2634
20028	Breast-Cancer	E-TAMB-276	E276_5819	T	None	9.15735	13.2828
20029	Breast-Cancer	E-TAMB-276	E276_5839	T	None	11.1724	13.1435
20030	Breast-Cancer	E-TAMB-276	E276_5859	T	None	11.8956	13.6768
20031	Breast-Cancer	E-TAMB-276	E276_5879	T	None	10.1267	12.0077
20032	Breast-Cancer	E-TAMB-276	E276_5939	T	None	10.6138	13.5804
20033	Breast-Cancer	E-TAMB-276	E276_5959	T	None	8.76155	13.2996
20034	Breast-Cancer	E-TAMB-276	E276_5979	T	None	10.0485	13.0863
20035	Breast-Cancer	E-TAMB-276	E276_5999	T	None	11.0189	13.318
20036	Breast-Cancer	E-TAMB-276	E276_6019	T	None	9.55075	13.0435
20037	Breast-Cancer	E-TAMB-276	E276_6039	T	None	10.4367	13.2456
20038	Breast-Cancer	E-TAMB-276	E276_6059	T	None	11.117	14.3663
20039	Breast-Cancer	E-TAMB-276	E276_6079	T	None	10.0028	11.7457
20040	Breast-Cancer	E-TAMB-276	E276_6119	T	None	9.17493	13.1384
20041	Breast-Cancer	E-TAMB-276	E276_6139	T	None	9.49385	12.4993
20042	Breast-Cancer	E-TAMB-276	E276_6159	T	None	10.9151	13.9847
20043	Breast-Cancer	E-TAMB-276	E276_6179	T	None	10.7048	14.3087
20044	Breast-Cancer	E-TAMB-276	E276_6199	T	None	10.8564	14.3805
20045	Breast-Cancer	E-TAMB-276	E276_6219	T	None	8.02237	12.9744
20046	Breast-Cancer	E-TAMB-276	E276_6239	T	None	11.2342	12.9482
20047	Breast-Cancer	E-TAMB-276	E276_6259	T	None	8.90689	12.2024
20048	Breast-Cancer	E-TAMB-276	E276_6279	T	None	9.45738	13.0005
20049	Breast-Cancer	E-TAMB-276	E276_6299	T	None	9.4818	12.2559
20050	Breast-Cancer	E-TAMB-276	E276_6339	T	None	10.5765	14.32
20051	Breast-Cancer	E-TAMB-276	E276_6359	T	None	10.9091	12.7277
20052	Breast-Cancer	E-TAMB-276	E276_6379	T	None	8.48382	12.9549
20053	Breast-Cancer	E-TAMB-276	E276_6399	T	None	8.74483	12.8803
20054	Breast-Cancer	E-TAMB-276	E276_6419	T	None	11.0098	13.5255
20055	Breast-Cancer	E-TAMB-276	E276_6439	T	None	11.2556	11.1836
20056	Breast-Cancer	E-TAMB-276	E276_6479	T	None	9.25503	12.8313
20057	Breast-Cancer	E-TAMB-276	E276_6499	T	None	10.0768	12.7353
20058	Breast-Cancer	E-TAMB-276	E276_6519	T	None	10.2633	12.9622
20059	Breast-Cancer	E-TAMB-276	E276_6539	T	None	12.411	13.4297
20060	Breast-Cancer	E-TAMB-276	E276_6559	T	None	12.5358	13.7938
20061	Breast-Cancer	E-TAMB-276	E276_6579	T	None	8.80413	11.0063
20062	Breast-Cancer	E-TAMB-276	E276_6619	T	None	11.1189	12.8931
20063	Breast-Cancer	E-TAMB-276	E276_6639	T	None	8.90689	14.215
20064	Breast-Cancer	E-TAMB-276	E276_6659	T	None	10.0941	14.06
20065	Breast-Cancer	E-TAMB-276	E276_6679	T	None	10.9366	12.1941
20066	Breast-Cancer	E-TAMB-276	E276_6739	T	None	9.0607	10.9887
20067	Breast-Cancer	E-TAMB-276	E276_6779	T	None	11.5864	12.8126
20068	Breast-Cancer	E-TAMB-276	E276_6799	T	None	11.2825	13.0442
20069	Breast-Cancer	E-TAMB-276	E276_6819	T	None	10.5527	13.0198
20070	Breast-Cancer	E-TAMB-276	E276_6839	T	None	9.20945	13.6468
20071	Breast-Cancer	E-TAMB-276	E276_6859	T	None	8.89178	13.4034
20072	Breast-Cancer	E-TAMB-276	E276_6879	T	None	11.6587	12.0403
20073	Breast-Cancer	E-TAMB-276	E276_6899	T	None	9.53722	13.7714
20074	Breast-Cancer	E-TAMB-276	E276_6919	T	None	11.461	14.3037
20075	Breast-Cancer	E-TAMB-276	E276_6939	T	None	9.46964	12.8492
20076	Breast-Cancer	E-TAMB-276	E276_6959	T	None	8.94251	14.0937
20077	Breast-Cancer	E-TAMB-276	E276_6979	T	None	9.72451	13.1646
20152	Breast-Cancer	GSE2109	GSM102439	T	None	8.21917	13.5222
20153	Breast-Cancer	GSE2109	GSM102440	T	None	9.3837	13.475
20154	Breast-Cancer	GSE2109	GSM102441	T	None	8.93074	12.9595
20155	Breast-Cancer	GSE2109	GSM102467	T	None	8.08746	14.9441
20156	Breast-Cancer	GSE2109	GSM102468	T	None	11.3281	13.5832
20157	Breast-Cancer	GSE2109	GSM102482	T	None	9.22641	12.5696
20158	Breast-Cancer	GSE2109	GSM102487	T	None	8.43879	13.6304
20159	Breast-Cancer	GSE2109	GSM102499	T	None	10.5594	13.4038
20160	Breast-Cancer	GSE2109	GSM102502	T	None	9.96723	12.2811
20161	Breast-Cancer	GSE2109	GSM102506	T	None	8.48382	13.992
20162	Breast-Cancer	GSE2109	GSM102523	T	None	8.75489	13.5462
20163	Breast-Cancer	GSE2109	GSM102525	T	None	7.79442	14.1075
20164	Breast-Cancer	GSE2109	GSM102526	T	None	6.91886	13.8135
20165	Breast-Cancer	GSE2109	GSM102530	T	None	8.60363	13.7892
20166	Breast-Cancer	GSE2109	GSM102534	T	None	7.56986	14.8136
20167	Breast-Cancer	GSE2109	GSM102536	T	None	10.1561	13.5392
20168	Breast-Cancer	GSE2109	GSM102544	T	None	9.85798	12.7787
20169	Breast-Cancer	GSE2109	GSM102545	T	None	9.57175	14.0179
20170	Breast-Cancer	GSE2109	GSM102563	T	None	9.59059	12.9311
20171	Breast-Cancer	GSE2109	GSM102564	T	None	7.85798	14.4179
20172	Breast-Cancer	GSE2109	GSM102566	T	None	9.97871	13.1641
20173	Breast-Cancer	GSE2109	GSM102567	T	None	8.33985	13.0156
20174	Breast-Cancer	GSE2109	GSM102569	T	None	9.37938	14.1962
20175	Breast-Cancer	GSE2109	GSM102571	T	None	8.41785	14.4136
20176	Breast-Cancer	GSE2109	GSM102573	T	None	8.86419	13.7148
20177	Breast-Cancer	GSE2109	GSM102576	T	None	9.95565	13.5047
20178	Breast-Cancer	GSE2109	GSM102580	T	None	8.50383	13.5828
20179	Breast-Cancer	GSE2109	GSM102583	T	None	9.71425	13.9719
20180	Breast-Cancer	GSE42568	GSM1045208	T	None	7.92481	13.3512
20181	Breast-Cancer	GSE42568	GSM1045209	T	None	9.39874	11.9989
20182	Breast-Cancer	GSE42568	GSM1045210	T	None	7.91886	12.7305
20183	Breast-Cancer	GSE42568	GSM1045211	T	None	8.31288	13.6021
20184	Breast-Cancer	GSE42568	GSM1045212	T	None	7.91886	14.3791
20185	Breast-Cancer	GSE42568	GSM1045213	T	None	7.11894	12.8992
20186	Breast-Cancer	GSE42568	GSM1045214	T	None	6.91886	12.7054
20187	Breast-Cancer	GSE42568	GSM1045215	T	None	7.08746	13.5041
20188	Breast-Cancer	GSE42568	GSM1045216	T	None	7.48382	13.8052
20189	Breast-Cancer	GSE42568	GSM1045217	T	None	8.25739	13.4654
20190	Breast-Cancer	GSE42568	GSM1045218	T	None	8.5812	14.188
20191	Breast-Cancer	GSE42568	GSM1045219	T	None	8.31288	14.1707
20192	Breast-Cancer	GSE42568	GSM1045220	T	None	10.8611	14.0909
20193	Breast-Cancer	GSE42568	GSM1045221	T	None	8.02237	13.1496
20194	Breast-Cancer	GSE42568	GSM1045222	T	None	9.68825	13.6451
20195	Breast-Cancer	GSE42568	GSM1045223	T	None	9.92333	13.5622
20196	Breast-Cancer	GSE42568	GSM1045224	T	None	9.67772	12.5732
20197	Breast-Cancer	GSE42568	GSM1045225	T	None	7.71425	14.5043
20198	Breast-Cancer	GSE42568	GSM1045226	T	None	7.84549	13.1523
20199	Breast-Cancer	GSE42568	GSM1045227	T	None	8.49185	13.5011
20200	Breast-Cancer	GSE42568	GSM1045228	T	None	8.33092	13.3337
20201	Breast-Cancer	GSE42568	GSM1045229	T	None	8.19476	13.8387
20202	Breast-Cancer	GSE42568	GSM1045230	T	None	7.76818	13.885
20203	Breast-Cancer	GSE42568	GSM1045231	T	None	10.2527	13.8762
20204	Breast-Cancer	GSE42568	GSM1045232	T	None	8.09803	13.9377
20205	Breast-Cancer	GSE42568	GSM1045233	T	None	8.43045	13.7835
20206	Breast-Cancer	GSE42568	GSM1045234	T	None	8.20945	14.2194
20207	Breast-Cancer	GSE42568	GSM1045235	T	None	8.72451	13.8571
20208	Breast-Cancer	GSE42568	GSM1045236	T	None	8.64746	13.0485
20209	Breast-Cancer	GSE42568	GSM1045237	T	None	8.77479	13.8093
20210	Breast-Cancer	GSE42568	GSM1045238	T	None	8.30834	13.5399
20211	Breast-Cancer	GSE42568	GSM1045239	T	None	9.35975	13.4378
20212	Breast-Cancer	GSE42568	GSM1045240	T	None	7.88264	12.6618
20213	Breast-Cancer	GSE42568	GSM1045241	T	None	9.42417	12.7848
20214	Breast-Cancer	GSE42568	GSM1045242	T	None	8.60733	13.3514
20215	Breast-Cancer	GSE42568	GSM1045243	T	None	9.3443	12.475
20216	Breast-Cancer	GSE42568	GSM1045244	T	None	9.51175	13.2114
20217	Breast-Cancer	GSE42568	GSM1045245	T	None	10.4189	14.4822
20218	Breast-Cancer	GSE42568	GSM1045246	T	None	8.29462	13.7995
20219	Breast-Cancer	GSE42568	GSM1045247	T	None	7.70736	14.4138
20220	Breast-Cancer	GSE42568	GSM1045248	T	None	7.76818	14.8652
20221	Breast-Cancer	GSE42568	GSM1045249	T	None	7.98299	14.47
20222	Breast-Cancer	GSE42568	GSM1045250	T	None	9.48583	14.2476
20223	Breast-Cancer	GSE42568	GSM1045251	T	None	7.61471	13.685
20224	Breast-Cancer	GSE42568	GSM1045252	T	None	6.90689	13.7469
20225	Breast-Cancer	GSE42568	GSM1045253	T	None	9.27845	13.514
20226	Breast-Cancer	GSE42568	GSM1045254	T	None	7.90689	13.4207
20227	Breast-Cancer	GSE42568	GSM1045255	T	None	8.04985	14.0933
20228	Breast-Cancer	GSE42568	GSM1045256	T	None	7.35755	14.3682
20229	Breast-Cancer	GSE42568	GSM1045257	T	None	8.72451	14.1286
20230	Breast-Cancer	GSE42568	GSM1045258	T	None	7.52356	13.1207
20231	Breast-Cancer	GSE42568	GSM1045259	T	None	7.8009	12.8281
20232	Breast-Cancer	GSE42568	GSM1045260	T	None	9.84078	13.6265
20233	Breast-Cancer	GSE42568	GSM1045261	T	None	6.98868	14.0007
20234	Breast-Cancer	GSE42568	GSM1045262	T	None	8.87652	13.8
20235	Breast-Cancer	GSE42568	GSM1045263	T	None	7.88264	13.6117
20236	Breast-Cancer	GSE42568	GSM1045264	T	None	8.56224	14.6319
20237	Breast-Cancer	GSE42568	GSM1045265	T	None	9.82337	13.7013
20238	Breast-Cancer	GSE42568	GSM1045266	T	None	7.11894	12.9511
20239	Breast-Cancer	GSE42568	GSM1045267	T	None	8.24793	13.1346
20240	Breast-Cancer	GSE42568	GSM1045268	T	None	8.62205	13.9455
20241	Breast-Cancer	GSE42568	GSM1045269	T	None	8.21432	13.4001
20242	Breast-Cancer	GSE42568	GSM1045270	T	None	8.92481	14.2276
20243	Breast-Cancer	GSE42568	GSM1045271	T	None	8.67596	13.2536
20244	Breast-Cancer	GSE42568	GSM1045272	T	None	8.16992	13.8736
20245	Breast-Cancer	GSE42568	GSM1045273	T	None	8.04439	13.9468
20246	Breast-Cancer	GSE42568	GSM1045274	T	None	8.45943	14.0104
20247	Breast-Cancer	GSE42568	GSM1045275	T	None	8.14466	13.6215
20248	Breast-Cancer	GSE42568	GSM1045276	T	None	9.93369	12.6828
20249	Breast-Cancer	GSE42568	GSM1045277	T	None	8.47167	14.581
20250	Breast-Cancer	GSE42568	GSM1045278	T	None	9.73301	13.049
20251	Breast-Cancer	GSE42568	GSM1045279	T	None	9.74147	12.8176
20252	Breast-Cancer	GSE42568	GSM1045280	T	None	8.15482	12.329
20253	Breast-Cancer	GSE42568	GSM1045281	T	None	7.62205	13.9954
20254	Breast-Cancer	GSE42568	GSM1045282	T	None	6.88264	12.7795
20255	Breast-Cancer	GSE42568	GSM1045283	T	None	8.27612	13.9424
20256	Breast-Cancer	GSE42568	GSM1045284	T	None	10.375	14.6634
20257	Breast-Cancer	GSE42568	GSM1045285	T	None	7.37504	13.4616
20258	Breast-Cancer	GSE42568	GSM1045286	T	None	8.13955	13.3859
20259	Breast-Cancer	GSE42568	GSM1045287	T	None	7.70736	14.0803
20260	Breast-Cancer	GSE42568	GSM1045288	T	None	8.54303	12.2594
20261	Breast-Cancer	GSE42568	GSM1045289	T	None	9.71768	13.2932
20262	Breast-Cancer	GSE42568	GSM1045290	T	None	7.58496	13.8744
20263	Breast-Cancer	GSE42568	GSM1045291	T	None	8.65821	13.6307
20264	Breast-Cancer	GSE42568	GSM1045292	T	None	9.82337	13.249
20265	Breast-Cancer	GSE42568	GSM1045293	T	None	7.70736	12.4599
20266	Breast-Cancer	GSE42568	GSM1045294	T	None	7.32193	12.4411
20267	Breast-Cancer	GSE42568	GSM1045295	T	None	8.18982	13.1418
20268	Breast-Cancer	GSE42568	GSM1045296	T	None	6.37504	14.4655
20269	Breast-Cancer	GSE42568	GSM1045297	T	None	8.96578	14.072
20270	Breast-Cancer	GSE42568	GSM1045298	T	None	6.52356	14.1516
20271	Breast-Cancer	GSE42568	GSM1045299	T	None	7.85175	13.9377
20272	Breast-Cancer	GSE42568	GSM1045300	T	None	7.49185	13.9083
20273	Breast-Cancer	GSE42568	GSM1045301	T	None	8.29921	11.8029
20274	Breast-Cancer	GSE42568	GSM1045302	T	None	9.92035	12.1706
20275	Breast-Cancer	GSE42568	GSM1045303	T	None	7.91289	12.7883
20276	Breast-Cancer	GSE42568	GSM1045304	T	None	8.76819	12.935
20277	Breast-Cancer	GSE42568	GSM1045305	T	None	9.22882	12.9283
20278	Breast-Cancer	GSE42568	GSM1045306	T	None	7.91289	13.2275
20279	Breast-Cancer	GSE42568	GSM1045307	T	None	8.47573	13.1413
20280	Breast-Cancer	GSE42568	GSM1045308	T	None	9.99718	13.1688
20281	Breast-Cancer	GSE42568	GSM1045309	T	None	9.43045	13.8366
20282	Breast-Cancer	GSE42568	GSM1045310	T	None	7.96	13.7797
20283	Breast-Cancer	GSE42568	GSM1045311	T	None	8.62936	13.7815
20284	Breast-Cancer	GSE43358	GSM1060909	T	None	7.49185	13.2196
20285	Breast-Cancer	GSE43358	GSM1060910	T	None	8.73809	13.778
20286	Breast-Cancer	GSE43358	GSM1060911	T	None	9.12928	12.5821
20287	Breast-Cancer	GSE43358	GSM1060912	T	None	5.97728	13.0406
20288	Breast-Cancer	GSE43358	GSM1060913	T	None	8.01123	13.4992
20289	Breast-Cancer	GSE43358	GSM1060914	T	None	8.27146	13.8217
20290	Breast-Cancer	GSE43358	GSM1060915	T	None	7.07682	14.0601
20291	Breast-Cancer	GSE43358	GSM1060916	T	None	8.8857	13.4263
20292	Breast-Cancer	GSE43358	GSM1060917	T	None	8.6865	13.637
20293	Breast-Cancer	GSE43358	GSM1060918	T	None	7.40939	13.7845
20294	Breast-Cancer	GSE43358	GSM1060919	T	None	5.9542	13.0517
20295	Breast-Cancer	GSE43358	GSM1060920	T	None	7.22882	14.1912
20296	Breast-Cancer	GSE43358	GSM1060921	T	None	6.45943	13.3898
20297	Breast-Cancer	GSE43358	GSM1060922	T	None	7.69349	13.7199
20298	Breast-Cancer	GSE43358	GSM1060923	T	None	7.36632	13.2394
20299	Breast-Cancer	GSE43358	GSM1060924	T	None	8.38802	12.6207
20300	Breast-Cancer	GSE43358	GSM1060925	T	None	9.47573	12.967
20301	Breast-Cancer	GSE43358	GSM1060926	T	None	7.82018	12.7298
20302	Breast-Cancer	GSE43358	GSM1060927	T	None	6.55459	13.5353
20303	Breast-Cancer	GSE43358	GSM1060928	T	None	8.36194	13.3678
20304	Breast-Cancer	GSE43358	GSM1060929	T	None	7.05528	13.3629
20305	Breast-Cancer	GSE43358	GSM1060930	T	None	6.72792	13.0028
20306	Breast-Cancer	GSE43358	GSM1060931	T	None	6.61471	13.5413
20307	Breast-Cancer	GSE43358	GSM1060932	T	None	7.07682	12.9436
20308	Breast-Cancer	GSE43358	GSM1060933	T	None	7.97154	13.0536
20309	Breast-Cancer	GSE43358	GSM1060934	T	None	8.52748	13.2871
20310	Breast-Cancer	GSE43358	GSM1060936	T	None	7.25739	13.2709
20311	Breast-Cancer	GSE43358	GSM1060937	T	None	7.79442	13.0458
20312	Breast-Cancer	GSE43358	GSM1060938	T	None	6.71425	12.9775
20313	Breast-Cancer	GSE43358	GSM1060939	T	None	8.31288	12.8914
20314	Breast-Cancer	GSE43358	GSM1060940	T	None	8.44708	13.5803
20315	Breast-Cancer	GSE43358	GSM1060941	T	None	7.98299	13.6954
20316	Breast-Cancer	GSE43358	GSM1060942	T	None	9.43045	13.6078
20317	Breast-Cancer	GSE43358	GSM1060943	T	None	6.04439	13.0694
20318	Breast-Cancer	GSE43358	GSM1060944	T	None	7.22882	13.7334
20319	Breast-Cancer	GSE43358	GSM1060945	T	None	8.6865	13.2424
20320	Breast-Cancer	GSE43358	GSM1060946	T	None	7.10852	13.9337
20321	Breast-Cancer	GSE43358	GSM1060947	T	None	7.08746	13.251
20322	Breast-Cancer	GSE43358	GSM1060948	T	None	9.26913	13.3549
20323	Breast-Cancer	GSE43358	GSM1060949	T	None	7.2854	13.7022
20324	Breast-Cancer	GSE43358	GSM1060950	T	None	6.6865	13.4815
20325	Breast-Cancer	GSE43358	GSM1060951	T	None	5.16993	14.1646
20326	Breast-Cancer	GSE43358	GSM1060952	T	None	7.08746	13.8933
20327	Breast-Cancer	GSE43358	GSM1060953	T	None	7.10852	14.0443
20328	Breast-Cancer	GSE43358	GSM1060954	T	None	8.3966	13.733
20329	Breast-Cancer	GSE43358	GSM1060955	T	None	6.79442	13.5664
20330	Breast-Cancer	GSE43358	GSM1060956	T	None	5.45943	13.822
20331	Breast-Cancer	GSE43358	GSM1060957	T	None	6.04439	14.4352
20332	Breast-Cancer	GSE43358	GSM1060958	T	None	7.04439	13.8949
20333	Breast-Cancer	GSE43358	GSM1060959	T	None	6	14.2219
20334	Breast-Cancer	GSE43358	GSM1060960	T	None	8.26679	12.7789
20335	Breast-Cancer	GSE43358	GSM1060961	T	None	7.80736	13.877
20336	Breast-Cancer	GSE43358	GSM1060962	T	None	7.32193	13.3911
20337	Breast-Cancer	GSE43358	GSM1060963	T	None	6.53916	13.1932
20338	Breast-Cancer	GSE43358	GSM1060964	T	None	6.83289	13.0232
20339	Breast-Cancer	GSE43358	GSM1060965	T	None	7.33985	13.6443
20340	Breast-Cancer	GSE43358	GSM1060966	T	None	6.93074	14.0588
20341	Breast-Cancer	GSE43365	GSM1061032	T	None	8.25267	14.2
20342	Breast-Cancer	GSE43365	GSM1061033	T	None	8.93958	13.6027
20343	Breast-Cancer	GSE43365	GSM1061034	T	None	7.64386	13.51
20344	Breast-Cancer	GSE43365	GSM1061035	T	None	8.08746	13.5951
20345	Breast-Cancer	GSE43365	GSM1061036	T	None	7.87036	14.1644
20346	Breast-Cancer	GSE43365	GSM1061037	T	None	7.67243	13.2806
20347	Breast-Cancer	GSE43365	GSM1061038	T	None	8.37504	13.4807
20348	Breast-Cancer	GSE43365	GSM1061039	T	None	10.6698	13.8707
20349	Breast-Cancer	GSE43365	GSM1061040	T	None	8.97154	13.8535
20350	Breast-Cancer	GSE43365	GSM1061041	T	None	7.35755	12.8615
20351	Breast-Cancer	GSE43365	GSM1061042	T	None	8.15987	13.6509
20352	Breast-Cancer	GSE43365	GSM1061043	T	None	8.84862	13.934
20353	Breast-Cancer	GSE43365	GSM1061044	T	None	10.9708	13.8039
20354	Breast-Cancer	GSE43365	GSM1061045	T	None	10.0112	13.4344
20355	Breast-Cancer	GSE43365	GSM1061046	T	None	8.55842	13.3737
20356	Breast-Cancer	GSE43365	GSM1061047	T	None	9.2854	13.3211
20357	Breast-Cancer	GSE43365	GSM1061048	T	None	9.01123	13.1521
20358	Breast-Cancer	GSE43365	GSM1061049	T	None	8.26679	13.5786
20359	Breast-Cancer	GSE43365	GSM1061050	T	None	9.04439	13.2312
20360	Breast-Cancer	GSE43365	GSM1061051	T	None	9.60363	13.3647
20361	Breast-Cancer	GSE43365	GSM1061052	T	None	8.22882	13.9471
20362	Breast-Cancer	GSE43365	GSM1061053	T	None	8.73809	14.0645
20363	Breast-Cancer	GSE43365	GSM1061054	T	None	7.79442	13.2467
20364	Breast-Cancer	GSE43365	GSM1061055	T	None	8.633	13.3677
20365	Breast-Cancer	GSE43365	GSM1061056	T	None	8.58872	14.2728
20366	Breast-Cancer	GSE43365	GSM1061057	T	None	8.27612	13.6711
20367	Breast-Cancer	GSE43365	GSM1061058	T	None	10.7074	13.6554
20368	Breast-Cancer	GSE43365	GSM1061059	T	None	9.88264	13.224
20369	Breast-Cancer	GSE43365	GSM1061060	T	None	6.93074	14.0183
20370	Breast-Cancer	GSE43365	GSM1061061	T	None	8.86419	13.641
20371	Breast-Cancer	GSE43365	GSM1061062	T	None	8.77808	14.17
20372	Breast-Cancer	GSE43365	GSM1061063	T	None	10.1799	13.9823
20373	Breast-Cancer	GSE43365	GSM1061064	T	None	8.89178	13.8023
20374	Breast-Cancer	GSE43365	GSM1061065	T	None	9	13.3425
20375	Breast-Cancer	GSE43365	GSM1061066	T	None	9.64926	13.8149
20376	Breast-Cancer	GSE43365	GSM1061067	T	None	8.78136	13.7758
20377	Breast-Cancer	GSE43365	GSM1061068	T	None	7.76155	13.6723
20378	Breast-Cancer	GSE43365	GSM1061069	T	None	10.1137	13.4818
20379	Breast-Cancer	GSE43365	GSM1061070	T	None	9.60363	13.7239
20380	Breast-Cancer	GSE43365	GSM1061071	T	None	8.75154	12.813
20381	Breast-Cancer	GSE43365	GSM1061072	T	None	8.82337	13.339
20382	Breast-Cancer	GSE43365	GSM1061073	T	None	9.06878	13.3123
20383	Breast-Cancer	GSE43365	GSM1061074	T	None	9.82018	13.2524
20384	Breast-Cancer	GSE43365	GSM1061075	T	None	8.06609	13.779
20385	Breast-Cancer	GSE43365	GSM1061076	T	None	7.45121	14.2679
20386	Breast-Cancer	GSE43365	GSM1061077	T	None	8.62205	13.6514
20387	Breast-Cancer	GSE43365	GSM1061078	T	None	10.0553	13.487
20388	Breast-Cancer	GSE43365	GSM1061079	T	None	7.93074	13.1124
20389	Breast-Cancer	GSE43365	GSM1061080	T	None	10.3729	12.875
20390	Breast-Cancer	GSE43365	GSM1061081	T	None	9.03067	13.4103
20391	Breast-Cancer	GSE43365	GSM1061082	T	None	10.1033	13.4463
20392	Breast-Cancer	GSE43365	GSM1061083	T	None	9.65821	13.1505
20393	Breast-Cancer	GSE43365	GSM1061084	T	None	8.98869	13.1435
20394	Breast-Cancer	GSE43365	GSM1061085	T	None	9.27379	13.5658
20395	Breast-Cancer	GSE43365	GSM1061086	T	None	9.38154	13.7856
20396	Breast-Cancer	GSE43365	GSM1061087	T	None	9.04712	13.6856
20397	Breast-Cancer	GSE43365	GSM1061088	T	None	9.16742	12.7337
20398	Breast-Cancer	GSE43365	GSM1061089	T	None	10.6027	13.3887
20399	Breast-Cancer	GSE43365	GSM1061090	T	None	7.75489	13.4779
20400	Breast-Cancer	GSE43365	GSM1061091	T	None	8.97728	13.514
20401	Breast-Cancer	GSE43365	GSM1061092	T	None	10.3219	13.6597
20402	Breast-Cancer	GSE43365	GSM1061093	T	None	10.6184	13.3571
20403	Breast-Cancer	GSE43365	GSM1061094	T	None	9.49785	13.4135
20404	Breast-Cancer	GSE43365	GSM1061095	T	None	7.9542	13.1302
20405	Breast-Cancer	GSE43365	GSM1061096	T	None	7.53916	13.0952
20406	Breast-Cancer	GSE43365	GSM1061097	T	None	8.81698	13.0243
20407	Breast-Cancer	GSE43365	GSM1061098	T	None	10.255	13.8972
20408	Breast-Cancer	GSE43365	GSM1061099	T	None	9.23601	12.9526
20409	Breast-Cancer	GSE43365	GSM1061100	T	None	9.92333	13.9397
20410	Breast-Cancer	GSE43365	GSM1061101	T	None	8.84549	12.8258
20411	Breast-Cancer	GSE43365	GSM1061102	T	None	9.89482	13.9196
20412	Breast-Cancer	GSE43365	GSM1061103	T	None	8.61102	14.4921
20413	Breast-Cancer	GSE43365	GSM1061104	T	None	6.97728	13.5549
20414	Breast-Cancer	GSE43365	GSM1061105	T	None	8.66534	13.8583
20415	Breast-Cancer	GSE43365	GSM1061106	T	None	7.87652	12.7436
20416	Breast-Cancer	GSE43365	GSM1061107	T	None	8.45121	13.5583
20417	Breast-Cancer	GSE43365	GSM1061108	T	None	8.17493	13.1578
20418	Breast-Cancer	GSE43365	GSM1061109	T	None	9.36851	13.0725
20419	Breast-Cancer	GSE43365	GSM1061110	T	None	10.29	13.4047
20420	Breast-Cancer	GSE43365	GSM1061111	T	None	10.1202	12.7095
20421	Breast-Cancer	GSE43365	GSM1061112	T	None	9.60363	13.716
20422	Breast-Cancer	GSE43365	GSM1061113	T	None	7.82655	13.569
20423	Breast-Cancer	GSE43365	GSM1061114	T	None	7.43463	13.4433
20424	Breast-Cancer	GSE43365	GSM1061115	T	None	7.79442	13.5713
20425	Breast-Cancer	GSE43365	GSM1061116	T	None	8.47167	12.9979
20426	Breast-Cancer	GSE43365	GSM1061117	T	None	7.56986	13.2175
20427	Breast-Cancer	GSE43365	GSM1061118	T	None	10.5255	13.9598
20428	Breast-Cancer	GSE43365	GSM1061119	T	None	9.76984	12.733
20429	Breast-Cancer	GSE43365	GSM1061120	T	None	7.69349	14.0216
20430	Breast-Cancer	GSE43365	GSM1061121	T	None	9.05528	13.3464
20431	Breast-Cancer	GSE43365	GSM1061122	T	None	11.2372	13.5057
20432	Breast-Cancer	GSE43365	GSM1061123	T	None	8.22882	12.9936
20433	Breast-Cancer	GSE43365	GSM1061124	T	None	10.242	13.7396
20434	Breast-Cancer	GSE43365	GSM1061125	T	None	9.01402	13.2493
20435	Breast-Cancer	GSE43365	GSM1061126	T	None	8.89482	13.3861
20436	Breast-Cancer	GSE43365	GSM1061127	T	None	8.55842	13.8025
20437	Breast-Cancer	GSE43365	GSM1061128	T	None	8.54689	13.0415
20438	Breast-Cancer	GSE43365	GSM1061129	T	None	8.62936	12.8017
20439	Breast-Cancer	GSE43365	GSM1061130	T	None	9.31741	13.4217
20440	Breast-Cancer	GSE43365	GSM1061131	T	None	8.84862	13.2055
20441	Breast-Cancer	GSE43365	GSM1061132	T	None	8.31741	13.8115
20442	Breast-Cancer	GSE43365	GSM1061133	T	None	8.37504	13.831
20443	Breast-Cancer	GSE43365	GSM1061134	T	None	9.75154	13.9554
20444	Breast-Cancer	GSE43365	GSM1061135	T	None	8.33092	13.3636
20445	Breast-Cancer	GSE43365	GSM1061136	T	None	8.12928	13.5017
20446	Breast-Cancer	GSE43365	GSM1061137	T	None	6.20945	13.7677
20447	Breast-Cancer	GSE43365	GSM1061138	T	None	8.85798	13.7055
20448	Breast-Cancer	GSE43365	GSM1061139	T	None	7.85175	13.149
20449	Breast-Cancer	GSE43365	GSM1061140	T	None	9.21432	13.6239
20450	Breast-Cancer	GSE43365	GSM1061141	T	None	10.3794	13.5226
20451	Breast-Cancer	GSE43365	GSM1061142	T	None	8.90989	13.204
20452	Breast-Cancer	GSE43502	GSM1064460	T	None	7.24793	12.6893
20453	Breast-Cancer	GSE43502	GSM1064461	T	None	6.08746	11.8638
20454	Breast-Cancer	GSE43502	GSM1064462	T	None	6.82018	12.6129
20455	Breast-Cancer	GSE43502	GSM1064463	T	None	5.88264	13.3573
20456	Breast-Cancer	GSE43502	GSM1064464	T	None	6.44294	13.5794
20457	Breast-Cancer	GSE43502	GSM1064465	T	None	6.42626	12.8345
20458	Breast-Cancer	GSE43502	GSM1064466	T	None	3.16993	12.6587
20459	Breast-Cancer	GSE43502	GSM1064467	T	None	6.39232	13.0166
20460	Breast-Cancer	GSE43502	GSM1064468	T	None	5.80736	11.3259
20461	Breast-Cancer	GSE43502	GSM1064469	T	None	7.45943	12.6241
20462	Breast-Cancer	GSE43502	GSM1064470	T	None	6.14975	12.9233
20463	Breast-Cancer	GSE43502	GSM1064471	T	None	9.1472	12.0007
20464	Breast-Cancer	GSE43502	GSM1064472	T	None	7.03342	13.6327
20465	Breast-Cancer	GSE43502	GSM1064473	T	None	6.58496	13.009
20466	Breast-Cancer	GSE43502	GSM1064474	T	None	7.47573	11.6124
20467	Breast-Cancer	GSE43502	GSM1064475	T	None	9.03067	11.7628
20468	Breast-Cancer	GSE43502	GSM1064476	T	None	7.40939	13.0111
20469	Breast-Cancer	GSE43502	GSM1064477	T	None	7.55459	13.4193
20470	Breast-Cancer	GSE43502	GSM1064478	T	None	7.06609	14.0513
20471	Breast-Cancer	GSE43502	GSM1064479	T	None	6.58496	13.8115
20472	Breast-Cancer	GSE43502	GSM1064480	T	None	10.5314	12.7269
20473	Breast-Cancer	GSE43502	GSM1064481	T	None	7.39232	13.5462
20474	Breast-Cancer	GSE43502	GSM1064482	T	None	4.08746	13.2072
20475	Breast-Cancer	GSE43502	GSM1064483	T	None	7.63663	13.163
20476	Breast-Cancer	GSE43502	GSM1064484	T	None	7.32193	13.0967
20481	Breast-Cancer	GSE45827	GSM1116084	T	None	9.51964	13.8733
20482	Breast-Cancer	GSE45827	GSM1116085	T	None	8.91886	14.0616
20483	Breast-Cancer	GSE45827	GSM1116086	T	None	10.6193	13.9349
20484	Breast-Cancer	GSE45827	GSM1116087	T	None	8.62205	13.5535
20485	Breast-Cancer	GSE45827	GSM1116088	T	None	8.24317	14.3814
20486	Breast-Cancer	GSE45827	GSM1116089	T	None	8.7211	14.2838
20487	Breast-Cancer	GSE45827	GSM1116090	T	None	9.13699	13.4423
20488	Breast-Cancer	GSE45827	GSM1116091	T	None	9.05528	13.6381
20489	Breast-Cancer	GSE45827	GSM1116092	T	None	8.224	14.787
20490	Breast-Cancer	GSE45827	GSM1116093	T	None	8.99152	13.7306
20491	Breast-Cancer	GSE45827	GSM1116094	T	None	8.76819	14.2113
20492	Breast-Cancer	GSE45827	GSM1116095	T	None	10.5236	13.7311
20493	Breast-Cancer	GSE45827	GSM1116096	T	None	10.236	13.8662
20494	Breast-Cancer	GSE45827	GSM1116097	T	None	10.445	13.4709
20495	Breast-Cancer	GSE45827	GSM1116098	T	None	9.97871	14.4474
20496	Breast-Cancer	GSE45827	GSM1116099	T	None	7.8392	13.8004
20497	Breast-Cancer	GSE45827	GSM1116100	T	None	9.73978	14.7767
20498	Breast-Cancer	GSE45827	GSM1116101	T	None	8.7039	13.8635
20499	Breast-Cancer	GSE45827	GSM1116102	T	None	8.16491	13.8222
20500	Breast-Cancer	GSE45827	GSM1116103	T	None	9.84706	12.7605
20501	Breast-Cancer	GSE45827	GSM1116104	T	None	12.9146	13.4293
20502	Breast-Cancer	GSE45827	GSM1116105	T	None	12.1684	14.5347
20503	Breast-Cancer	GSE45827	GSM1116106	T	None	8.65105	13.5066
20504	Breast-Cancer	GSE45827	GSM1116107	T	None	11.2685	14.0702
20505	Breast-Cancer	GSE45827	GSM1116108	T	None	9.56605	13.7262
20506	Breast-Cancer	GSE45827	GSM1116109	T	None	9.31061	13.5163
20507	Breast-Cancer	GSE45827	GSM1116110	T	None	8.84549	13.999
20508	Breast-Cancer	GSE45827	GSM1116111	T	None	7.87036	13.435
20509	Breast-Cancer	GSE45827	GSM1116112	T	None	9.16992	13.9112
20510	Breast-Cancer	GSE45827	GSM1116113	T	None	6.89482	13.7912
20511	Breast-Cancer	GSE45827	GSM1116114	T	None	6.94251	13.9029
20512	Breast-Cancer	GSE45827	GSM1116115	T	None	8.06609	14.0955
20513	Breast-Cancer	GSE45827	GSM1116116	T	None	11.0553	14.2138
20514	Breast-Cancer	GSE45827	GSM1116117	T	None	9.70044	13.6626
20515	Breast-Cancer	GSE45827	GSM1116118	T	None	8.62571	13.9966
20516	Breast-Cancer	GSE45827	GSM1116119	T	None	7.81378	13.567
20517	Breast-Cancer	GSE45827	GSM1116120	T	None	7.48382	13.8617
20518	Breast-Cancer	GSE45827	GSM1116121	T	None	9.41574	13.5954
20519	Breast-Cancer	GSE45827	GSM1116122	T	None	9.86264	12.911
20520	Breast-Cancer	GSE45827	GSM1116123	T	None	9.02791	13.7733
20521	Breast-Cancer	GSE45827	GSM1116124	T	None	8.47167	14.3197
20522	Breast-Cancer	GSE45827	GSM1116125	T	None	8.01123	13.2284
20523	Breast-Cancer	GSE45827	GSM1116126	T	None	9.95855	14.18
20524	Breast-Cancer	GSE45827	GSM1116127	T	None	9.86419	13.8831
20525	Breast-Cancer	GSE45827	GSM1116128	T	None	8.19476	13.7984
20526	Breast-Cancer	GSE45827	GSM1116129	T	None	9.58308	13.7408
20527	Breast-Cancer	GSE45827	GSM1116130	T	None	10.29	13.8003
20528	Breast-Cancer	GSE45827	GSM1116131	T	None	7.42626	13.6337
20529	Breast-Cancer	GSE45827	GSM1116132	T	None	11.0035	14.1102
20530	Breast-Cancer	GSE45827	GSM1116133	T	None	10.567	13.5062
20531	Breast-Cancer	GSE45827	GSM1116134	T	None	8.84235	13.7737
20532	Breast-Cancer	GSE45827	GSM1116135	T	None	9.27612	13.8621
20533	Breast-Cancer	GSE45827	GSM1116136	T	None	8.01681	12.9947
20534	Breast-Cancer	GSE45827	GSM1116137	T	None	11.8884	13.5316
20535	Breast-Cancer	GSE45827	GSM1116138	T	None	8.3443	13.2095
20536	Breast-Cancer	GSE45827	GSM1116139	T	None	9.05528	13.4115
20537	Breast-Cancer	GSE45827	GSM1116140	T	None	7.43463	13.263
20538	Breast-Cancer	GSE45827	GSM1116141	T	None	8.82018	13.1847
20539	Breast-Cancer	GSE45827	GSM1116142	T	None	8.47167	13.0604
20540	Breast-Cancer	GSE45827	GSM1116143	T	None	8.54303	14.5424
20541	Breast-Cancer	GSE45827	GSM1116144	T	None	8.85487	13.2534
20542	Breast-Cancer	GSE45827	GSM1116145	T	None	8.11894	14.1699
20543	Breast-Cancer	GSE45827	GSM1116146	T	None	9.0607	14.003
20544	Breast-Cancer	GSE45827	GSM1116147	T	None	8.25739	13.6171
20545	Breast-Cancer	GSE45827	GSM1116148	T	None	9.74147	14.0215
20546	Breast-Cancer	GSE45827	GSM1116149	T	None	8.224	13.5559
20547	Breast-Cancer	GSE45827	GSM1116150	T	None	8.31741	14.0357
20548	Breast-Cancer	GSE45827	GSM1116151	T	None	8.03342	14.2586
20549	Breast-Cancer	GSE45827	GSM1116152	T	None	11.9751	14.1502
20550	Breast-Cancer	GSE45827	GSM1116153	T	None	9.95855	12.2354
20551	Breast-Cancer	GSE45827	GSM1116154	T	None	11.0355	13.8047
20566	Breast-Cancer	GSE45827	GSM1116180	T	None	7.92481	13.4622
20567	Breast-Cancer	GSE45827	GSM1116181	T	None	10.9031	13.5965
20568	Breast-Cancer	GSE45827	GSM1116182	T	None	11.0272	13.9281
20569	Breast-Cancer	GSE45827	GSM1116183	T	None	10.242	14.2527
20570	Breast-Cancer	GSE45827	GSM1116184	T	None	9.28309	13.3962
20571	Breast-Cancer	GSE45827	GSM1116185	T	None	10.1923	13.5156
20572	Breast-Cancer	GSE45827	GSM1116186	T	None	11.5939	13.4905
20573	Breast-Cancer	GSE45827	GSM1116187	T	None	11.4424	13.8655
20574	Breast-Cancer	GSE45827	GSM1116188	T	None	10.6733	12.8035
20575	Breast-Cancer	GSE45827	GSM1116189	T	None	11.0848	13.9286
20576	Breast-Cancer	GSE45827	GSM1116190	T	None	9.07146	13.2426
20577	Breast-Cancer	GSE45827	GSM1116191	T	None	11.5873	13.7101
20578	Breast-Cancer	GSE45827	GSM1116192	T	None	10.2784	13.2294
20579	Breast-Cancer	GSE45827	GSM1116193	T	None	9.12928	13.8141
20580	Breast-Cancer	GSE45827	GSM1116194	T	None	9.47167	13.4041
20581	Breast-Cancer	GSE45827	GSM1116195	T	None	9.36413	13.1853
20582	Breast-Cancer	GSE45827	GSM1116196	T	None	11.8021	13.4728
20583	Breast-Cancer	GSE45827	GSM1116197	T	None	11.7773	14.1846
20584	Breast-Cancer	GSE45827	GSM1116198	T	None	11.1491	14.107
20585	Breast-Cancer	GSE45827	GSM1116199	T	None	11.2656	13.0194
20586	Breast-Cancer	GSE45827	GSM1116200	T	None	12.0338	12.9381
20587	Breast-Cancer	GSE45827	GSM1116201	T	None	8.63662	13.4648
20588	Breast-Cancer	GSE45827	GSM1116202	T	None	9.64024	12.5618
20589	Breast-Cancer	GSE45827	GSM1116203	T	None	9.13699	13.2332
20590	Breast-Cancer	GSE45827	GSM1116204	T	None	10.2204	13.271
20591	Breast-Cancer	GSE45827	GSM1116205	T	None	11.3652	12.9511
20592	Breast-Cancer	GSE45827	GSM1116206	T	None	10.4645	13.2476
20593	Breast-Cancer	GSE45827	GSM1116207	T	None	11.1202	13.3611
20594	Breast-Cancer	GSE45827	GSM1116208	T	None	10.8665	13.2393
20595	Breast-Cancer	GSE45827	GSM1116209	T	None	11.0112	13.317
20596	Breast-Cancer	GSE45827	GSM1116210	T	None	9.3015	13.6418
20597	Breast-Cancer	GSE45827	GSM1116211	T	None	9.76653	12.9708
20598	Breast-Cancer	GSE45827	GSM1116212	T	None	9.61287	14.4869
20599	Breast-Cancer	GSE45827	GSM1116213	T	None	10.6582	12.0192
20600	Breast-Cancer	GSE45827	GSM1116214	T	None	10.8353	13.7361
20601	Breast-Cancer	GSE45827	GSM1116215	T	None	8.08746	15.0827
20602	Breast-Cancer	GSE45827	GSM1116216	T	None	10.4147	13.7128
20603	Breast-Cancer	GSE45827	GSM1116217	T	None	10.7599	13.6487
20604	Breast-Cancer	GSE45827	GSM1116218	T	None	10.2336	14.4032
20605	Breast-Cancer	GSE45827	GSM1116219	T	None	10.242	13.2868
20606	Breast-Cancer	GSE45827	GSM1116220	T	None	10.5699	13.0858
20607	Breast-Cancer	GSE45827	GSM1116221	T	None	9.03892	12.8794
20608	Breast-Cancer	GSE45827	GSM1116222	T	None	10.7288	13.2854
20609	Breast-Cancer	GSE45827	GSM1116223	T	None	11.1886	13.5663
20610	Breast-Cancer	GSE45827	GSM1116224	T	None	9.3966	12.7071
20611	Breast-Cancer	GSE45827	GSM1116225	T	None	9.75489	13.1451
20612	Breast-Cancer	GSE45827	GSM1116226	T	None	9.60548	13.1072
20613	Breast-Cancer	GSE45827	GSM1116227	T	None	9.25267	13.0531
20614	Breast-Cancer	GSE45827	GSM1116228	T	None	10.5603	13.8232
20615	Breast-Cancer	GSE45827	GSM1116229	T	None	9.62388	14.3877
20616	Breast-Cancer	GSE45827	GSM1116230	T	None	9.99859	13.9755
20617	Breast-Cancer	GSE45827	GSM1116231	T	None	10.7039	13.2824
20618	Breast-Cancer	GSE45827	GSM1116232	T	None	10.1059	12.5736
20619	Breast-Cancer	GSE45827	GSM1116233	T	None	10.2538	13.9005
20620	Breast-Cancer	GSE45827	GSM1116234	T	None	8.60733	13.3379
20621	Breast-Cancer	GSE45827	GSM1116235	T	None	9.02514	13.5798
20622	Breast-Cancer	GSE45827	GSM1116236	T	None	11.8392	14.1503
20623	Breast-Cancer	GSE45827	GSM1116237	T	None	9.37069	13.6799
20624	Breast-Cancer	GSE45827	GSM1116238	T	None	9.71081	13.2565
20625	Breast-Cancer	GSE46222	GSM1126557	T	None	9.45327	12.8469
20626	Breast-Cancer	GSE46222	GSM1126558	T	None	6.45943	12.5546
20627	Breast-Cancer	GSE46222	GSM1126559	T	None	6.44294	10.8742
20628	Breast-Cancer	GSE46222	GSM1126560	T	None	7.65821	13.7818
20629	Breast-Cancer	GSE46222	GSM1126561	T	None	8.49185	12.9936
20630	Breast-Cancer	GSE46222	GSM1126562	T	None	10.683	13.058
20631	Breast-Cancer	GSE46222	GSM1126563	T	None	9.62571	13.7616
20632	Breast-Cancer	GSE46222	GSM1126564	T	None	8.48382	12.8927
20633	Breast-Cancer	GSE46222	GSM1126565	T	None	8.50383	13.6407
20634	Breast-Cancer	GSE46222	GSM1126566	T	None	8.37938	13.9054
20635	Breast-Cancer	GSE46222	GSM1126567	T	None	10.8865	12.4757
20636	Breast-Cancer	GSE46222	GSM1126568	T	None	9.09276	12.8736
20637	Breast-Cancer	GSE46222	GSM1126569	T	None	8.87652	13.6125
20638	Breast-Cancer	GSE46222	GSM1126570	T	None	7.59246	13.2915
20639	Breast-Cancer	GSE46222	GSM1126571	T	None	8.94251	13.9026
20640	Breast-Cancer	GSE46222	GSM1126572	T	None	10.6564	13.6904
20641	Breast-Cancer	GSE46222	GSM1126573	T	None	8.57365	13.7965
20642	Breast-Cancer	GSE46222	GSM1126574	T	None	8.98869	13.1033
20643	Breast-Cancer	GSE46222	GSM1126575	T	None	8.70736	12.7067
20644	Breast-Cancer	GSE46222	GSM1126576	T	None	6.70044	13.8417
20645	Breast-Cancer	GSE46222	GSM1126577	T	None	10.1085	12.3753
20646	Breast-Cancer	GSE46222	GSM1126578	T	None	8.74819	12.883
20647	Breast-Cancer	GSE46222	GSM1126579	T	None	8.33092	13.2163
20648	Breast-Cancer	GSE46222	GSM1126580	T	None	9.03067	12.77
20649	Breast-Cancer	GSE46222	GSM1126581	T	None	10.388	13.2225
20650	Breast-Cancer	GSE46222	GSM1126582	T	None	7.76155	13.2164
20651	Breast-Cancer	GSE46222	GSM1126583	T	None	11.794	14.2743
20652	Breast-Cancer	GSE46222	GSM1126584	T	None	8.67243	13.6621
20653	Breast-Cancer	GSE46222	GSM1126585	T	None	8.64746	11.4346
20654	Breast-Cancer	GSE46222	GSM1126586	T	None	8.04985	12.711
20655	Breast-Cancer	GSE46222	GSM1126587	T	None	9.93074	13.4614
20656	Breast-Cancer	GSE46222	GSM1126588	T	None	9.86882	13.7286
20657	Breast-Cancer	GSE46222	GSM1126589	T	None	8.28077	11.9816
20658	Breast-Cancer	GSE46222	GSM1126590	T	None	9.97442	13.7725
20659	Breast-Cancer	GSE46222	GSM1126591	T	None	10.2143	13.7595
20660	Breast-Cancer	GSE46222	GSM1126592	T	None	8.3966	13.1062
20661	Breast-Cancer	GSE46222	GSM1126593	T	None	7.41785	13.7374
20662	Breast-Cancer	GSE46222	GSM1126594	T	None	8.49586	12.1808
20663	Breast-Cancer	GSE46222	GSM1126595	T	None	10.0755	12.8646
20664	Breast-Cancer	GSE46222	GSM1126596	T	None	8.63662	14.2469
20665	Breast-Cancer	GSE46222	GSM1126597	T	None	11.0828	14.027
20666	Breast-Cancer	GSE46222	GSM1126598	T	None	7.41785	14.0726
20667	Breast-Cancer	GSE46222	GSM1126599	T	None	7.98868	14.0803
20668	Breast-Cancer	GSE46222	GSM1126600	T	None	9.90237	14.2306
20669	Breast-Cancer	GSE46222	GSM1126601	T	None	7.69349	13.4929
20670	Breast-Cancer	GSE46222	GSM1126602	T	None	8.93074	13.5477
20671	Breast-Cancer	GSE46222	GSM1126603	T	None	9.29692	12.3412
20672	Breast-Cancer	GSE46222	GSM1126604	T	None	8.87036	13.4371
20673	Breast-Cancer	GSE46222	GSM1126605	T	None	7.03342	13.7347
20674	Breast-Cancer	GSE47109	GSM1144821	T	None	8.41363	12.27
20675	Breast-Cancer	GSE47109	GSM1144822	T	None	6.16993	12.8838
20676	Breast-Cancer	GSE47109	GSM1144823	T	None	9.10591	12.5663
20677	Breast-Cancer	GSE47109	GSM1144824	T	None	9.29692	12.7228
20678	Breast-Cancer	GSE47109	GSM1144825	T	None	7.31288	12.7121
20679	Breast-Cancer	GSE47109	GSM1144826	T	None	6.91886	12.1889
20680	Breast-Cancer	GSE47109	GSM1144827	T	None	8.57365	12.8184
20681	Breast-Cancer	GSE47109	GSM1144828	T	None	9.63481	12.7936
20682	Breast-Cancer	GSE47109	GSM1144829	T	None	7.98299	12.5041
20683	Breast-Cancer	GSE47109	GSM1144830	T	None	10.927	12.6662
20684	Breast-Cancer	GSE47109	GSM1144831	T	None	7.40088	11.9869
20685	Breast-Cancer	GSE47109	GSM1144832	T	None	9.84862	13.018
20686	Breast-Cancer	GSE47109	GSM1144833	T	None	9.57932	11.8769
20687	Breast-Cancer	GSE47109	GSM1144834	T	None	10.9432	12.8234
20688	Breast-Cancer	GSE47109	GSM1144835	T	None	8.27612	12.4658
20689	Breast-Cancer	GSE47109	GSM1144836	T	None	12.5575	12.5936
20690	Breast-Cancer	GSE47109	GSM1144837	T	None	8.15482	13.6564
20691	Breast-Cancer	GSE47109	GSM1144838	T	None	8.8857	12.2822
20692	Breast-Cancer	GSE47109	GSM1144839	T	None	7.82018	13.36
20693	Breast-Cancer	GSE47109	GSM1144840	T	None	8.90689	12.101
20694	Breast-Cancer	GSE47109	GSM1144841	T	None	8.77149	12.3595
20695	Breast-Cancer	GSE47109	GSM1144842	T	None	11.2167	12.7895
20696	Breast-Cancer	GSE47109	GSM1144843	T	None	9.04439	12.588
20697	Breast-Cancer	GSE47109	GSM1144844	T	None	10.9204	12.1036
20698	Breast-Cancer	GSE47109	GSM1144845	T	None	9.46761	12.7048
20699	Breast-Cancer	GSE47109	GSM1144846	T	None	12.1241	12.9261
20700	Breast-Cancer	GSE47109	GSM1144847	T	None	9.8392	12.8882
20701	Breast-Cancer	GSE47109	GSM1144848	T	None	10.7781	13.8098
20702	Breast-Cancer	GSE47109	GSM1144849	T	None	8.04439	13.1822
20703	Breast-Cancer	GSE47109	GSM1144850	T	None	9.7211	13.0964
20704	Breast-Cancer	GSE47109	GSM1144851	T	None	9.34207	13.4298
20705	Breast-Cancer	GSE47109	GSM1144852	T	None	8.71425	12.477
20706	Breast-Cancer	GSE47109	GSM1144853	T	None	10.032	12.4197
20707	Breast-Cancer	GSE47109	GSM1144854	T	None	7.97728	12.2755
20708	Breast-Cancer	GSE47109	GSM1144855	T	None	11.9432	11.9679
20709	Breast-Cancer	GSE47109	GSM1144856	T	None	11.4491	13.2642
20710	Breast-Cancer	GSE47109	GSM1144857	T	None	8.90087	12.9465
20711	Breast-Cancer	GSE47109	GSM1144858	T	None	8	12.4229
20712	Breast-Cancer	GSE47109	GSM1144859	T	None	9.04712	13.1746
20713	Breast-Cancer	GSE47109	GSM1144860	T	None	10.978	11.6812
20714	Breast-Cancer	GSE47109	GSM1144861	T	None	9.20701	12.9636
20715	Breast-Cancer	GSE47109	GSM1144862	T	None	8.55842	12.9878
20716	Breast-Cancer	GSE47109	GSM1144863	T	None	10.2216	13.0989
20717	Breast-Cancer	GSE47109	GSM1144864	T	None	10.1046	13.1829
20718	Breast-Cancer	GSE47109	GSM1144865	T	None	8.9629	12.2536
20719	Breast-Cancer	GSE47109	GSM1144866	T	None	8.11894	13.0044
20720	Breast-Cancer	GSE47109	GSM1144867	T	None	9.60363	12.3821
20721	Breast-Cancer	GSE47109	GSM1144868	T	None	9.42206	13.419
20722	Breast-Cancer	GSE47109	GSM1144869	T	None	7.44294	12.7628
20723	Breast-Cancer	GSE47109	GSM1144870	T	None	7.7879	13.1729
20724	Breast-Cancer	GSE47109	GSM1144871	T	None	8.98869	13.2619
20725	Breast-Cancer	GSE47109	GSM1144872	T	None	10.5108	12.8273
20726	Breast-Cancer	GSE47109	GSM1144873	T	None	7.53138	13.0741
20727	Breast-Cancer	GSE47109	GSM1144874	T	None	9.56415	12.859
20728	Breast-Cancer	GSE47109	GSM1144875	T	None	8.224	13.8311
20729	Breast-Cancer	GSE47109	GSM1144876	T	None	8.08746	13.3041
20730	Breast-Cancer	GSE47109	GSM1144877	T	None	9.31288	12.9121
20731	Breast-Cancer	GSE47109	GSM1144878	T	None	8.14975	13.6849
20732	Breast-Cancer	GSE47109	GSM1144879	T	None	10.1611	12.5454
20733	Breast-Cancer	GSE47109	GSM1144880	T	None	11.1383	12.8441
20734	Breast-Cancer	GSE47109	GSM1144881	T	None	9.16742	12.8337
20735	Breast-Cancer	GSE47109	GSM1144882	T	None	10.6202	13.3355
20736	Breast-Cancer	GSE47109	GSM1144883	T	None	10.9226	12.4081
20737	Breast-Cancer	GSE47109	GSM1144884	T	None	8.3837	13.1559
20738	Breast-Cancer	GSE47109	GSM1144885	T	None	6.9542	12.9683
20739	Breast-Cancer	GSE47109	GSM1144886	T	None	9.10329	12.9283
20740	Breast-Cancer	GSE47109	GSM1144887	T	None	9.71768	12.5615
20741	Breast-Cancer	GSE47109	GSM1144888	T	None	6.14975	13.581
20742	Breast-Cancer	GSE47109	GSM1144889	T	None	9.79928	13.0906
20743	Breast-Cancer	GSE47109	GSM1144890	T	None	7.59991	13.2568
20744	Breast-Cancer	GSE47109	GSM1144891	T	None	10.5897	13.2288
20745	Breast-Cancer	GSE47109	GSM1144892	T	None	9.89178	12.9961
20746	Breast-Cancer	GSE47109	GSM1144893	T	None	8.26679	12.6669
20747	Breast-Cancer	GSE47109	GSM1144894	T	None	10.3443	13.0324
20748	Breast-Cancer	GSE47109	GSM1144895	T	None	8.19967	12.7997
20749	Breast-Cancer	GSE47109	GSM1144896	T	None	7.59991	12.9341
20750	Breast-Cancer	GSE47109	GSM1144897	T	None	7.61471	12.8502
20751	Breast-Cancer	GSE47109	GSM1144898	T	None	10.1911	12.6693
20752	Breast-Cancer	GSE47109	GSM1144899	T	None	8.51964	13.2439
20753	Breast-Cancer	GSE47109	GSM1144900	T	None	8.99152	14.2151
20754	Breast-Cancer	GSE47109	GSM1144901	T	None	8.93664	12.4732
20755	Breast-Cancer	GSE47109	GSM1144902	T	None	8.82018	13.4508
20756	Breast-Cancer	GSE47109	GSM1144903	T	None	6.91886	13.1102
20757	Breast-Cancer	GSE47109	GSM1144904	T	None	9.51964	12.3993
20758	Breast-Cancer	GSE47109	GSM1144905	T	None	6.62936	13.154
20759	Breast-Cancer	GSE47109	GSM1144906	T	None	10.1762	13.6997
20760	Breast-Cancer	GSE47109	GSM1144907	T	None	9.82496	12.5639
20761	Breast-Cancer	GSE47109	GSM1144908	T	None	10.6883	13.4479
20762	Breast-Cancer	GSE47109	GSM1144909	T	None	6.32193	13.7074
20763	Breast-Cancer	GSE47109	GSM1144910	T	None	9.82018	13.7044
20764	Breast-Cancer	GSE47109	GSM1144911	T	None	10.3608	12.5755
20765	Breast-Cancer	GSE47109	GSM1144912	T	None	10.4157	13.3587
20766	Breast-Cancer	GSE47109	GSM1144913	T	None	11.9065	12.8769
20767	Breast-Cancer	GSE47109	GSM1144914	T	None	11.2076	13.6652
20768	Breast-Cancer	GSE47109	GSM1144915	T	None	8.05528	13.9393
20769	Breast-Cancer	GSE47109	GSM1144916	T	None	9.2384	12.9377
20770	Breast-Cancer	GSE47109	GSM1144917	T	None	10.314	13.0577
20771	Breast-Cancer	GSE47109	GSM1144918	T	None	8.77149	13.1456
20772	Breast-Cancer	GSE47109	GSM1144919	T	None	7.76818	11.9366
20773	Breast-Cancer	GSE47109	GSM1144920	T	None	7.06609	13.1344
20774	Breast-Cancer	GSE47109	GSM1144921	T	None	8.49985	13.2338
20775	Breast-Cancer	GSE47109	GSM1144922	T	None	7.69349	13.1619
20776	Breast-Cancer	GSE47109	GSM1144923	T	None	9.70044	12.8176
20777	Breast-Cancer	GSE47109	GSM1144924	T	None	8.45943	13.3677
20778	Breast-Cancer	GSE47109	GSM1144925	T	None	6.16993	12.8611
20779	Breast-Cancer	GSE47109	GSM1144926	T	None	9.5812	12.9341
20780	Breast-Cancer	GSE47109	GSM1144927	T	None	8.97442	13.4267
20781	Breast-Cancer	GSE47109	GSM1144928	T	None	9.15228	12.6432
20782	Breast-Cancer	GSE47109	GSM1144929	T	None	7.22882	13.7403
20783	Breast-Cancer	GSE47109	GSM1144930	T	None	10.5689	12.658
20784	Breast-Cancer	GSE47109	GSM1144931	T	None	9.49985	12.98
20785	Breast-Cancer	GSE47109	GSM1144932	T	None	7.96	13.2555
20786	Breast-Cancer	GSE47109	GSM1144933	T	None	9.17742	13.2482
20787	Breast-Cancer	GSE47109	GSM1144934	T	None	6.91886	12.4876
20788	Breast-Cancer	GSE47109	GSM1144935	T	None	8.67948	13.2725
20789	Breast-Cancer	GSE47109	GSM1144936	T	None	8.59246	13.3529
20790	Breast-Cancer	GSE47109	GSM1144937	T	None	10.4346	12.9465
20791	Breast-Cancer	GSE47109	GSM1144938	T	None	9.25267	11.9776
20792	Breast-Cancer	GSE47109	GSM1144939	T	None	7.87036	12.5275
20793	Breast-Cancer	GSE47109	GSM1144940	T	None	9.5812	11.5589
20794	Breast-Cancer	GSE47109	GSM1144941	T	None	9.77972	11.9593
20795	Breast-Cancer	GSE47109	GSM1144942	T	None	10.8971	11.1637
20796	Breast-Cancer	GSE47109	GSM1144943	T	None	10.0821	12.3188
20797	Breast-Cancer	GSE47109	GSM1144944	T	None	8.90087	13.0126
20798	Breast-Cancer	GSE47109	GSM1144945	T	None	9.34651	14.1472
20799	Breast-Cancer	GSE47109	GSM1144946	T	None	9.07682	13.1935
20800	Breast-Cancer	GSE47109	GSM1144947	T	None	11.2732	12.6057
20801	Breast-Cancer	GSE47109	GSM1144948	T	None	8.54689	12.8281
20802	Breast-Cancer	GSE47109	GSM1144949	T	None	11.8811	13.6444
20803	Breast-Cancer	GSE47109	GSM1144950	T	None	7.39232	13.1288
20804	Breast-Cancer	GSE47109	GSM1144951	T	None	11.8884	12.4512
20805	Breast-Cancer	GSE47109	GSM1144952	T	None	7.07682	12.4401
20806	Breast-Cancer	GSE47109	GSM1144953	T	None	8.24317	12.711
20807	Breast-Cancer	GSE47109	GSM1144954	T	None	9.40088	12.3584
20808	Breast-Cancer	GSE47109	GSM1144955	T	None	9.09011	13.0705
20809	Breast-Cancer	GSE47109	GSM1144956	T	None	8.43879	12.5691
20810	Breast-Cancer	GSE47109	GSM1144957	T	None	7.45121	12.4242
20811	Breast-Cancer	GSE47109	GSM1144958	T	None	7.91289	12.9044
20812	Breast-Cancer	GSE47109	GSM1144959	T	None	7.59991	13.7747
20813	Breast-Cancer	GSE47109	GSM1144960	T	None	9.37721	12.647
20814	Breast-Cancer	GSE47109	GSM1144961	T	None	8.21432	12.7952
20815	Breast-Cancer	GSE47109	GSM1144962	T	None	10.1137	12.7303
20816	Breast-Cancer	GSE47109	GSM1144963	T	None	11.9407	12.3842
20817	Breast-Cancer	GSE47109	GSM1144964	T	None	9.45738	12.8045
20818	Breast-Cancer	GSE47109	GSM1144965	T	None	7.6865	13.353
20819	Breast-Cancer	GSE47109	GSM1144966	T	None	7.82655	13.3225
20820	Breast-Cancer	GSE47109	GSM1144967	T	None	8.69349	13.5797
20821	Breast-Cancer	GSE47109	GSM1144968	T	None	6.98868	13.2436
20822	Breast-Cancer	GSE47109	GSM1144969	T	None	8.14975	13.1558
20823	Breast-Cancer	GSE47109	GSM1144970	T	None	7.45121	13.1794
20824	Breast-Cancer	GSE47109	GSM1144971	T	None	7.36632	13.1191
20825	Breast-Cancer	GSE47109	GSM1144972	T	None	10.6248	13.2825
20826	Breast-Cancer	GSE47109	GSM1144973	T	None	10.1254	13.2893
20827	Breast-Cancer	GSE47109	GSM1144974	T	None	10.0593	13.3319
20828	Breast-Cancer	GSE47109	GSM1144975	T	None	12.0324	13.2845
20829	Breast-Cancer	GSE47109	GSM1144976	T	None	7.59246	12.956
20830	Breast-Cancer	GSE47109	GSM1144977	T	None	10.6046	12.588
20831	Breast-Cancer	GSE47109	GSM1144978	T	None	8.3837	12.2656
20832	Breast-Cancer	GSE47109	GSM1144979	T	None	9.10852	12.9405
20833	Breast-Cancer	GSE47109	GSM1144980	T	None	6	13.1486
20834	Breast-Cancer	GSE47109	GSM1144981	T	None	8.56605	13.2829
20835	Breast-Cancer	GSE47109	GSM1144982	T	None	9.31515	13.6658
20836	Breast-Cancer	GSE47109	GSM1144983	T	None	6.9542	12.4094
20837	Breast-Cancer	GSE47109	GSM1144984	T	None	7.2854	12.9593
20838	Breast-Cancer	GSE47109	GSM1144985	T	None	10.0334	12.7758
20839	Breast-Cancer	GSE47109	GSM1144986	T	None	8.84862	13.6096
20840	Breast-Cancer	GSE47109	GSM1144987	T	None	8.79116	12.9449
20841	Breast-Cancer	GSE47109	GSM1144988	T	None	8.7211	12.8017
20842	Breast-Cancer	GSE47109	GSM1144989	T	None	8.55842	12.8309
20843	Breast-Cancer	GSE47109	GSM1144990	T	None	8.22882	13.1235
20844	Breast-Cancer	GSE47109	GSM1144991	T	None	8.99718	13.4232
20845	Breast-Cancer	GSE47109	GSM1144992	T	None	7.85175	12.932
20846	Breast-Cancer	GSE47109	GSM1144993	T	None	7.56986	12.7611
20847	Breast-Cancer	GSE47109	GSM1144994	T	None	7.67948	13.0951
20848	Breast-Cancer	GSE47109	GSM1144995	T	None	9.08481	12.9569
20849	Breast-Cancer	GSE47109	GSM1144996	T	None	9.66	13.2445
20850	Breast-Cancer	GSE47109	GSM1144997	T	None	9.19229	12.6972
20851	Breast-Cancer	GSE47109	GSM1144998	T	None	9.98869	13.0853
20852	Breast-Cancer	GSE47109	GSM1144999	T	None	8.89482	13.0691
20853	Breast-Cancer	GSE47109	GSM1145000	T	None	6.42626	13.4169
20854	Breast-Cancer	GSE47109	GSM1145001	T	None	7.62936	11.8329
20855	Breast-Cancer	GSE47109	GSM1145002	T	None	10.8564	11.9708
20856	Breast-Cancer	GSE47109	GSM1145003	T	None	9.2854	12.9511
20857	Breast-Cancer	GSE47109	GSM1145004	T	None	8.69697	13.5352
20858	Breast-Cancer	GSE47109	GSM1145005	T	None	7.01123	13.3574
20859	Breast-Cancer	GSE47109	GSM1145006	T	None	9.45533	12.6375
20860	Breast-Cancer	GSE47109	GSM1145007	T	None	7.88874	13.6862
20861	Breast-Cancer	GSE47109	GSM1145008	T	None	8.14975	12.7752
20862	Breast-Cancer	GSE47109	GSM1145009	T	None	9.55075	13.1867
20863	Breast-Cancer	GSE47109	GSM1145010	T	None	8.91588	12.9892
20864	Breast-Cancer	GSE47109	GSM1145011	T	None	9.66356	13.1528
20865	Breast-Cancer	GSE47109	GSM1145012	T	None	10.0375	13.0658
20866	Breast-Cancer	GSE47109	GSM1145013	T	None	4.64386	9.94837
20867	Breast-Cancer	GSE47109	GSM1145014	T	None	8.02237	13.0763
20868	Breast-Cancer	GSE47109	GSM1145015	T	None	9.21432	13.8689
20869	Breast-Cancer	GSE47109	GSM1145016	T	None	10.9031	12.8305
20870	Breast-Cancer	GSE47109	GSM1145017	T	None	9.34651	13.0315
20871	Breast-Cancer	GSE47109	GSM1145018	T	None	8.8009	12.6698
20872	Breast-Cancer	GSE47109	GSM1145019	T	None	9.02791	13.1827
20873	Breast-Cancer	GSE47109	GSM1145020	T	None	8.2854	12.8609
20874	Breast-Cancer	GSE47109	GSM1145021	T	None	8.79442	12.8619
20875	Breast-Cancer	GSE47109	GSM1145022	T	None	8.9629	12.581
20876	Breast-Cancer	GSE47109	GSM1145023	T	None	8.8857	12.883
20877	Breast-Cancer	GSE47109	GSM1145024	T	None	8.29462	11.933
20878	Breast-Cancer	GSE47109	GSM1145025	T	None	7.19967	13.5209
20879	Breast-Cancer	GSE47109	GSM1145026	T	None	9.65642	12.5495
20880	Breast-Cancer	GSE47109	GSM1145027	T	None	8.75489	12.8333
20881	Breast-Cancer	GSE47109	GSM1145028	T	None	7.24793	14.0124
20882	Breast-Cancer	GSE47109	GSM1145029	T	None	7.92481	12.8345
20883	Breast-Cancer	GSE47109	GSM1145030	T	None	8.81378	12.9518
20884	Breast-Cancer	GSE47109	GSM1145031	T	None	6.20945	12.9931
20885	Breast-Cancer	GSE47109	GSM1145032	T	None	7.93664	13.1682
20886	Breast-Cancer	GSE47109	GSM1145033	T	None	7.69349	12.2674
20887	Breast-Cancer	GSE47109	GSM1145034	T	None	8.62571	12.8995
20888	Breast-Cancer	GSE47109	GSM1145035	T	None	8.02237	13.157
20889	Breast-Cancer	GSE47109	GSM1145036	T	None	7.8392	13.2442
20890	Breast-Cancer	GSE47109	GSM1145037	T	None	8.46353	12.8798
20891	Breast-Cancer	GSE47109	GSM1145038	T	None	7.87652	12.9381
20892	Breast-Cancer	GSE47109	GSM1145039	T	None	7.60733	13.5417
20893	Breast-Cancer	GSE47109	GSM1145040	T	None	6.88264	13.0403
20894	Breast-Cancer	GSE47109	GSM1145041	T	None	8.16992	12.1818
20895	Breast-Cancer	GSE47109	GSM1145042	T	None	10.0674	13.1788
20896	Breast-Cancer	GSE47109	GSM1145043	T	None	9.0634	13.2445
20897	Breast-Cancer	GSE47109	GSM1145044	T	None	12.7136	13.0375
20898	Breast-Cancer	GSE47109	GSM1145045	T	None	10.1573	12.8648
20899	Breast-Cancer	GSE47109	GSM1145046	T	None	9.48784	12.6218
20900	Breast-Cancer	GSE47109	GSM1145047	T	None	7.92481	13.3836
20901	Breast-Cancer	GSE47109	GSM1145048	T	None	8.64024	13.073
20902	Breast-Cancer	GSE47109	GSM1145049	T	None	10.3432	12.5575
20903	Breast-Cancer	GSE47109	GSM1145050	T	None	6.49185	12.6268
20904	Breast-Cancer	GSE47109	GSM1145051	T	None	6.02237	13.103
20905	Breast-Cancer	GSE47109	GSM1145052	T	None	8.50779	12.9551
20906	Breast-Cancer	GSE47109	GSM1145053	T	None	8.62936	12.577
20907	Breast-Cancer	GSE47109	GSM1145054	T	None	9.8719	13.2719
20908	Breast-Cancer	GSE47109	GSM1145055	T	None	7.20945	12.9564
20909	Breast-Cancer	GSE47109	GSM1145056	T	None	7.32193	12.5498
20910	Breast-Cancer	GSE47109	GSM1145057	T	None	8.33539	13.1352
20911	Breast-Cancer	GSE47109	GSM1145058	T	None	6.80736	13.1614
20912	Breast-Cancer	GSE47109	GSM1145059	T	None	8.84862	12.716
20913	Breast-Cancer	GSE47109	GSM1145060	T	None	9.4818	13.6766
20914	Breast-Cancer	GSE47109	GSM1145061	T	None	8.82337	12.8382
20915	Breast-Cancer	GSE47109	GSM1145062	T	None	10.1836	12.9678
20916	Breast-Cancer	GSE47109	GSM1145063	T	None	8.82972	12.8351
20917	Breast-Cancer	GSE47109	GSM1145064	T	None	9.90087	13.7372
20918	Breast-Cancer	GSE47109	GSM1145065	T	None	8.83289	12.4424
20919	Breast-Cancer	GSE47109	GSM1145066	T	None	8.01681	12.5372
20923	Breast-Cancer	GSE47389	GSM1148644	T	None	7.71425	13.8614
20924	Breast-Cancer	GSE47389	GSM1148645	T	None	8.46761	14.6098
20925	Breast-Cancer	GSE47389	GSM1148646	T	None	10.1997	14.1945
20926	Breast-Cancer	GSE47389	GSM1148647	T	None	11.9933	13.6133
20927	Breast-Cancer	GSE47389	GSM1148648	T	None	12.4522	14.2485
20928	Breast-Cancer	GSE47389	GSM1148649	T	None	7.65105	12.8713
20929	Breast-Cancer	GSE47389	GSM1148650	T	None	8.37938	13.5125
20930	Breast-Cancer	GSE47389	GSM1148651	T	None	8.7879	13.4556
20931	Breast-Cancer	GSE47389	GSM1148652	T	None	10.7507	13.6266
20932	Breast-Cancer	GSE47389	GSM1148653	T	None	8.70044	13.5494
20933	Breast-Cancer	GSE47389	GSM1148654	T	None	6.90689	13.9771
20934	Breast-Cancer	GSE47389	GSM1148655	T	None	7.03342	14.1354
20935	Breast-Cancer	GSE47389	GSM1148656	T	None	7.87036	11.7944
20936	Breast-Cancer	GSE47389	GSM1148657	T	None	9.88111	13.4247
20937	Breast-Cancer	GSE47389	GSM1148658	T	None	7.89482	13.7438
20938	Breast-Cancer	GSE47389	GSM1148659	T	None	8.61838	13.865
20939	Breast-Cancer	GSE47389	GSM1148660	T	None	8.21917	14.0641
20940	Breast-Cancer	GSE47389	GSM1148661	T	None	7.86419	13.9689
20941	Breast-Cancer	GSE47389	GSM1148662	T	None	7.62205	13.6723
20942	Breast-Cancer	GSE47389	GSM1148663	T	None	8.47167	13.996
20943	Breast-Cancer	GSE47389	GSM1148664	T	None	7.74147	13.6936
20944	Breast-Cancer	GSE47389	GSM1148665	T	None	8.43045	14.4568
20945	Breast-Cancer	GSE47389	GSM1148666	T	None	7.76818	13.2761
20946	Breast-Cancer	GSE47389	GSM1148667	T	None	8.96	14.1897
20947	Breast-Cancer	GSE47389	GSM1148668	T	None	8.04985	14.2336
20948	Breast-Cancer	GSE47389	GSM1148669	T	None	8.45943	14.3246
20949	Breast-Cancer	GSE47389	GSM1148670	T	None	8.5812	14.0639
20950	Breast-Cancer	GSE47389	GSM1148671	T	None	6.75489	13.7013
20951	Breast-Cancer	GSE47389	GSM1148672	T	None	9.15228	13.3139
20952	Breast-Cancer	GSE47389	GSM1148673	T	None	7.01123	13.9584
20953	Breast-Cancer	GSE47389	GSM1148674	T	None	9.51964	13.6414
20954	Breast-Cancer	GSE47389	GSM1148675	T	None	8.96578	14.8401
20955	Breast-Cancer	GSE47389	GSM1148676	T	None	7.33985	13.2033
20956	Breast-Cancer	GSE47389	GSM1148677	T	None	10.1536	13.6327
20957	Breast-Cancer	GSE47389	GSM1148678	T	None	7.59246	13.7788
20958	Breast-Cancer	GSE47389	GSM1148679	T	None	8.09276	13.8144
20959	Breast-Cancer	GSE47389	GSM1148680	T	None	9.11634	13.3772
20960	Breast-Cancer	GSE47389	GSM1148681	T	None	8.52748	13.7159
20961	Breast-Cancer	GSE47389	GSM1148682	T	None	10.3298	13.6892
20962	Breast-Cancer	GSE47389	GSM1148683	T	None	8.06609	13.2815
20963	Breast-Cancer	GSE47389	GSM1148684	T	None	8.19476	13.6725
20964	Breast-Cancer	GSE47389	GSM1148685	T	None	10.0875	14.1433
20965	Breast-Cancer	GSE47389	GSM1148686	T	None	10.3891	13.1426
20966	Breast-Cancer	GSE47389	GSM1148687	T	None	8.10852	13.8957
20967	Breast-Cancer	GSE47389	GSM1148688	T	None	10.1202	13.6044
20968	Breast-Cancer	GSE47389	GSM1148689	T	None	8.08215	13.5266
20969	Breast-Cancer	GSE47389	GSM1148690	T	None	9.14211	14.0428
20970	Breast-Cancer	GSE2109	GSM117578	T	None	9.9571	13.5726
20971	Breast-Cancer	GSE2109	GSM117580	T	None	8.83605	12.8011
20972	Breast-Cancer	GSE2109	GSM117581	T	None	8.7211	13.6904
20973	Breast-Cancer	GSE2109	GSM117584	T	None	8.26679	12.7082
20974	Breast-Cancer	GSE2109	GSM117585	T	None	10.9549	12.6948
20975	Breast-Cancer	GSE2109	GSM117588	T	None	10.2216	12.4828
20976	Breast-Cancer	GSE2109	GSM117639	T	None	7.45121	13.0828
20977	Breast-Cancer	GSE2109	GSM117659	T	None	8.83605	13.1762
20978	Breast-Cancer	GSE2109	GSM117660	T	None	8.64746	13.3059
20979	Breast-Cancer	GSE2109	GSM117661	T	None	9.36851	13.3422
20980	Breast-Cancer	GSE2109	GSM117675	T	None	9.81858	13.8342
20981	Breast-Cancer	GSE2109	GSM117685	T	None	10.4231	13.1092
20982	Breast-Cancer	GSE2109	GSM117686	T	None	9.36413	14.4783
20983	Breast-Cancer	GSE2109	GSM117687	T	None	10.3106	12.6667
20984	Breast-Cancer	GSE48391	GSM1176873	T	None	8.44294	14.269
20985	Breast-Cancer	GSE48391	GSM1176874	T	None	8.72451	13.4014
20986	Breast-Cancer	GSE48391	GSM1176875	T	None	7.56986	13.3467
20987	Breast-Cancer	GSE48391	GSM1176876	T	None	9.2503	13.3159
20988	Breast-Cancer	GSE48391	GSM1176877	T	None	12.3205	14.08
20989	Breast-Cancer	GSE48391	GSM1176878	T	None	9.69697	14.0928
20990	Breast-Cancer	GSE48391	GSM1176879	T	None	11.2167	13.6673
20991	Breast-Cancer	GSE48391	GSM1176880	T	None	9.46964	13.2985
20992	Breast-Cancer	GSE48391	GSM1176881	T	None	9.5812	13.0339
20993	Breast-Cancer	GSE48391	GSM1176882	T	None	9.14211	13.2988
20994	Breast-Cancer	GSE48391	GSM1176883	T	None	10.7632	14.4579
20995	Breast-Cancer	GSE48391	GSM1176884	T	None	10.8556	13.61
20996	Breast-Cancer	GSE48391	GSM1176885	T	None	11.7511	13.9519
20997	Breast-Cancer	GSE48391	GSM1176886	T	None	9.27612	13.4602
20998	Breast-Cancer	GSE48391	GSM1176887	T	None	9.48985	13.1447
20999	Breast-Cancer	GSE48391	GSM1176888	T	None	10.1306	13.2202
21000	Breast-Cancer	GSE48391	GSM1176889	T	None	11.5622	13.3993
21001	Breast-Cancer	GSE48391	GSM1176890	T	None	10.0795	13.8513
21002	Breast-Cancer	GSE48391	GSM1176891	T	None	10.1712	13.3397
21003	Breast-Cancer	GSE48391	GSM1176892	T	None	8.49185	13.7479
21004	Breast-Cancer	GSE48391	GSM1176893	T	None	9.26679	13.2261
21005	Breast-Cancer	GSE48391	GSM1176894	T	None	9.5157	13.6976
21006	Breast-Cancer	GSE48391	GSM1176895	T	None	10.3587	12.8096
21007	Breast-Cancer	GSE48391	GSM1176896	T	None	11.2143	13.1998
21008	Breast-Cancer	GSE48391	GSM1176897	T	None	9.0607	13.655
21009	Breast-Cancer	GSE48391	GSM1176898	T	None	9.11114	12.9164
21010	Breast-Cancer	GSE48391	GSM1176899	T	None	9.90839	13.4991
21011	Breast-Cancer	GSE48391	GSM1176900	T	None	8.92778	14.0094
21012	Breast-Cancer	GSE48391	GSM1176901	T	None	9.34651	13.72
21013	Breast-Cancer	GSE48391	GSM1176902	T	None	9.35975	13.1092
21014	Breast-Cancer	GSE48391	GSM1176903	T	None	8.37069	13.8816
21015	Breast-Cancer	GSE48391	GSM1176904	T	None	10.8361	13.3729
21016	Breast-Cancer	GSE48391	GSM1176905	T	None	10.2877	14.1265
21017	Breast-Cancer	GSE48391	GSM1176906	T	None	11.6421	13.7243
21018	Breast-Cancer	GSE48391	GSM1176907	T	None	11.4035	13.57
21019	Breast-Cancer	GSE48391	GSM1176908	T	None	8.42627	13.1637
21020	Breast-Cancer	GSE48391	GSM1176909	T	None	9.14211	13.4042
21021	Breast-Cancer	GSE48391	GSM1176910	T	None	11.4558	13.3779
21022	Breast-Cancer	GSE48391	GSM1176911	T	None	9.25503	13.4773
21023	Breast-Cancer	GSE48391	GSM1176912	T	None	7.18982	13.1898
21024	Breast-Cancer	GSE48391	GSM1176913	T	None	9.02791	13.5038
21025	Breast-Cancer	GSE48391	GSM1176914	T	None	10.2715	13.32
21026	Breast-Cancer	GSE48391	GSM1176915	T	None	10.5479	13.8508
21027	Breast-Cancer	GSE48391	GSM1176916	T	None	7.72792	13.5767
21028	Breast-Cancer	GSE48391	GSM1176917	T	None	10.1762	12.7478
21029	Breast-Cancer	GSE48391	GSM1176918	T	None	11.1039	13.2353
21030	Breast-Cancer	GSE48391	GSM1176919	T	None	7.93664	14.0719
21031	Breast-Cancer	GSE2109	GSM117692	T	None	8.84235	14.3776
21032	Breast-Cancer	GSE48391	GSM1176920	T	None	8.43045	13.5555
21033	Breast-Cancer	GSE48391	GSM1176921	T	None	10.0701	13.4078
21034	Breast-Cancer	GSE48391	GSM1176922	T	None	8.35315	14.319
21035	Breast-Cancer	GSE48391	GSM1176923	T	None	8.83605	13.0454
21036	Breast-Cancer	GSE48391	GSM1176924	T	None	7.07682	13.6286
21037	Breast-Cancer	GSE48391	GSM1176925	T	None	8.52356	13.5215
21038	Breast-Cancer	GSE48391	GSM1176926	T	None	7.33985	13.9187
21039	Breast-Cancer	GSE48391	GSM1176927	T	None	9.60918	13.4441
21040	Breast-Cancer	GSE48391	GSM1176928	T	None	7.55459	13.3595
21041	Breast-Cancer	GSE48391	GSM1176929	T	None	10.014	13.9817
21042	Breast-Cancer	GSE48391	GSM1176930	T	None	11.3998	14.6931
21043	Breast-Cancer	GSE48391	GSM1176931	T	None	7.87652	13.2842
21044	Breast-Cancer	GSE48391	GSM1176932	T	None	8.41363	14.0716
21045	Breast-Cancer	GSE48391	GSM1176933	T	None	9.0954	13.8434
21046	Breast-Cancer	GSE48391	GSM1176934	T	None	8.82018	13.7644
21047	Breast-Cancer	GSE48391	GSM1176935	T	None	8.61838	13.2232
21048	Breast-Cancer	GSE48391	GSM1176936	T	None	8.53138	13.5926
21049	Breast-Cancer	GSE48391	GSM1176937	T	None	9.47776	13.2767
21050	Breast-Cancer	GSE48391	GSM1176938	T	None	10.5187	13.6079
21051	Breast-Cancer	GSE48391	GSM1176939	T	None	8.74483	13.413
21052	Breast-Cancer	GSE48391	GSM1176940	T	None	10.5018	12.9944
21053	Breast-Cancer	GSE48391	GSM1176941	T	None	6.97728	14.3691
21054	Breast-Cancer	GSE48391	GSM1176942	T	None	8.92481	13.6792
21055	Breast-Cancer	GSE48391	GSM1176943	T	None	8.3443	13.837
21056	Breast-Cancer	GSE48391	GSM1176944	T	None	8.56224	13.0558
21057	Breast-Cancer	GSE48391	GSM1176945	T	None	8.87652	14.1656
21058	Breast-Cancer	GSE48391	GSM1176946	T	None	8.7879	13.6886
21059	Breast-Cancer	GSE48391	GSM1176947	T	None	8.61102	13.6068
21060	Breast-Cancer	GSE48391	GSM1176948	T	None	9.19967	14.4616
21061	Breast-Cancer	GSE48391	GSM1176949	T	None	8.79116	13.1815
21062	Breast-Cancer	GSE48391	GSM1176950	T	None	7.8009	13.3658
21063	Breast-Cancer	GSE48391	GSM1176951	T	None	9.91886	13.1021
21064	Breast-Cancer	GSE48391	GSM1176952	T	None	10.6618	13.5813
21065	Breast-Cancer	GSE48391	GSM1176953	T	None	9.16239	12.9596
21066	Breast-Cancer	GSE2109	GSM117719	T	None	9.78627	12.7313
21067	Breast-Cancer	GSE2109	GSM117730	T	None	8.11374	13.2145
21068	Breast-Cancer	GSE2109	GSM117745	T	None	8.76487	12.9265
21069	Breast-Cancer	GSE2109	GSM117758	T	None	9.42627	13.4288
21070	Breast-Cancer	GSE2109	GSM117759	T	None	10.4157	13.8442
21071	Breast-Cancer	GSE2109	GSM117761	T	None	8.45121	12.9153
21072	Breast-Cancer	GSE2109	GSM117766	T	None	10.2981	12.7891
21073	Breast-Cancer	GSE2109	GSM117777	T	None	10.6627	13.5551
21161	Breast-Cancer	GSE51238	GSM1240797	T	None	8.34873	12.5282
21162	Breast-Cancer	GSE51238	GSM1240798	T	None	8.13955	12.5396
21163	Breast-Cancer	GSE51238	GSM1240799	T	None	8.32193	12.6416
21164	Breast-Cancer	GSE51238	GSM1240800	T	None	7.85175	12.6159
21165	Breast-Cancer	GSE51238	GSM1240801	T	None	7.74147	12.5469
21166	Breast-Cancer	GSE51238	GSM1240802	T	None	8.54689	12.6182
21167	Breast-Cancer	GSE51238	GSM1240803	T	None	8.19967	12.5805
21168	Breast-Cancer	GSE51238	GSM1240804	T	None	8.29462	12.6595
21169	Breast-Cancer	GSE51238	GSM1240805	T	None	8.50779	12.6481
21170	Breast-Cancer	GSE51238	GSM1240806	T	None	8.21917	12.6944
21171	Breast-Cancer	GSE51452	GSM1245975	T	None	11.2467	11.1453
21172	Breast-Cancer	GSE51452	GSM1245976	T	None	9.43463	11.6129
21173	Breast-Cancer	GSE51452	GSM1245977	T	None	10.9866	11.8333
21174	Breast-Cancer	GSE51452	GSM1245978	T	None	9.17493	11.3449
21175	Breast-Cancer	GSE51452	GSM1245979	T	None	11.8376	10.6671
21176	Breast-Cancer	GSE51452	GSM1245980	T	None	9.05799	11.9396
21177	Breast-Cancer	GSE51452	GSM1245981	T	None	9.50977	10.0265
21178	Breast-Cancer	GSE51452	GSM1245982	T	None	12.2796	12.8396
21179	Breast-Cancer	GSE51452	GSM1245983	T	None	9.28077	11.1712
21180	Breast-Cancer	GSE51452	GSM1245984	T	None	10.0821	11.8443
21181	Breast-Cancer	GSE51452	GSM1245985	T	None	9.43463	11.6555
21182	Breast-Cancer	GSE51452	GSM1245986	T	None	12.1157	12.1715
21183	Breast-Cancer	GSE5460	GSM124994	T	None	9.34873	13.8587
21184	Breast-Cancer	GSE5460	GSM124995	T	None	8.69	13.6095
21185	Breast-Cancer	GSE5460	GSM124996	T	None	11.9755	13.681
21186	Breast-Cancer	GSE5460	GSM124997	T	None	8.74483	13.9831
21187	Breast-Cancer	GSE5460	GSM124998	T	None	9.44915	13.2674
21188	Breast-Cancer	GSE5460	GSM124999	T	None	9.75656	14.118
21189	Breast-Cancer	GSE5460	GSM125000	T	None	8.29921	12.3985
21190	Breast-Cancer	GSE5460	GSM125001	T	None	8.24317	14.6225
21191	Breast-Cancer	GSE5460	GSM125002	T	None	11.6773	13.5378
21192	Breast-Cancer	GSE5460	GSM125003	T	None	7.40088	13.6005
21193	Breast-Cancer	GSE5460	GSM125004	T	None	9.41574	13.9543
21194	Breast-Cancer	GSE5460	GSM125005	T	None	10.242	14.4093
21195	Breast-Cancer	GSE5460	GSM125006	T	None	8.61102	13.2697
21196	Breast-Cancer	GSE5460	GSM125007	T	None	7.81378	14.0018
21197	Breast-Cancer	GSE5460	GSM125008	T	None	11.9421	13.6475
21198	Breast-Cancer	GSE5460	GSM125009	T	None	7.20945	13.8521
21199	Breast-Cancer	GSE5460	GSM125010	T	None	7.16993	13.4922
21200	Breast-Cancer	GSE5460	GSM125011	T	None	8.13443	13.0649
21201	Breast-Cancer	GSE5460	GSM125012	T	None	9.04985	13.5071
21202	Breast-Cancer	GSE5460	GSM125013	T	None	12.2417	14.1787
21203	Breast-Cancer	GSE5460	GSM125014	T	None	8.05528	13.8374
21204	Breast-Cancer	GSE5460	GSM125015	T	None	10.6909	13.3859
21205	Breast-Cancer	GSE5460	GSM125016	T	None	7.60733	14.1462
21206	Breast-Cancer	GSE5460	GSM125017	T	None	8.05528	13.0914
21207	Breast-Cancer	GSE5460	GSM125018	T	None	6.67243	13.7726
21208	Breast-Cancer	GSE5460	GSM125019	T	None	8.7039	13.9321
21209	Breast-Cancer	GSE5460	GSM125020	T	None	8.72792	13.7292
21210	Breast-Cancer	GSE5460	GSM125021	T	None	12.1501	13.9643
21211	Breast-Cancer	GSE5460	GSM125022	T	None	7.76155	13.4215
21212	Breast-Cancer	GSE5460	GSM125023	T	None	9.79604	14.0113
21213	Breast-Cancer	GSE5460	GSM125024	T	None	9.98869	13.7728
21214	Breast-Cancer	GSE5460	GSM125025	T	None	7.84549	14.1955
21215	Breast-Cancer	GSE5460	GSM125026	T	None	10.7398	13.3898
21216	Breast-Cancer	GSE5460	GSM125027	T	None	11	14.1403
21217	Breast-Cancer	GSE5460	GSM125028	T	None	10.1824	13.1098
21218	Breast-Cancer	GSE5460	GSM125029	T	None	8.0607	13.4449
21219	Breast-Cancer	GSE5460	GSM125030	T	None	11.236	13.209
21220	Breast-Cancer	GSE5460	GSM125031	T	None	10.4491	13.1682
21221	Breast-Cancer	GSE5460	GSM125032	T	None	10.6618	13.1558
21222	Breast-Cancer	GSE5460	GSM125033	T	None	9.67772	13.4057
21223	Breast-Cancer	GSE5460	GSM125034	T	None	9.91289	13.7811
21224	Breast-Cancer	GSE5460	GSM125035	T	None	10.9801	13.003
21225	Breast-Cancer	GSE5460	GSM125036	T	None	10.0389	12.9933
21226	Breast-Cancer	GSE5460	GSM125037	T	None	11.3815	13.6676
21227	Breast-Cancer	GSE5460	GSM125038	T	None	9.50779	13.8868
21228	Breast-Cancer	GSE5460	GSM125039	T	None	10.1948	13.862
21229	Breast-Cancer	GSE5460	GSM125040	T	None	11.4803	13.1918
21230	Breast-Cancer	GSE5460	GSM125041	T	None	9.76487	12.73
21231	Breast-Cancer	GSE5460	GSM125042	T	None	12.3315	13.5477
21232	Breast-Cancer	GSE5460	GSM125043	T	None	11.7241	13.4735
21233	Breast-Cancer	GSE5460	GSM125044	T	None	8.8009	13.7036
21234	Breast-Cancer	GSE5460	GSM125045	T	None	9.36851	13.2394
21235	Breast-Cancer	GSE5460	GSM125046	T	None	9.82655	13.3315
21236	Breast-Cancer	GSE5460	GSM125047	T	None	9.69871	13.1757
21237	Breast-Cancer	GSE5460	GSM125048	T	None	11.8576	13.9135
21238	Breast-Cancer	GSE5460	GSM125049	T	None	10.8826	13.7952
21239	Breast-Cancer	GSE5460	GSM125050	T	None	11.6271	13.1846
21240	Breast-Cancer	GSE5460	GSM125051	T	None	11.8715	13.5446
21241	Breast-Cancer	GSE5460	GSM125052	T	None	11.7645	13.7673
21242	Breast-Cancer	GSE5460	GSM125053	T	None	8.0607	13.2023
21243	Breast-Cancer	GSE5460	GSM125054	T	None	6.87036	13.6149
21244	Breast-Cancer	GSE5460	GSM125055	T	None	11.0196	13.4832
21245	Breast-Cancer	GSE5460	GSM125056	T	None	7.62936	13.7282
21246	Breast-Cancer	GSE5460	GSM125057	T	None	9.40301	13.4524
21247	Breast-Cancer	GSE5460	GSM125058	T	None	8.77808	14.0453
21248	Breast-Cancer	GSE5460	GSM125059	T	None	8.76155	13.4062
21249	Breast-Cancer	GSE5460	GSM125060	T	None	10.0084	13.3098
21250	Breast-Cancer	GSE5460	GSM125061	T	None	10.6961	13.4148
21251	Breast-Cancer	GSE5460	GSM125062	T	None	12.7906	13.616
21252	Breast-Cancer	GSE5460	GSM125063	T	None	11.1351	13.0661
21253	Breast-Cancer	GSE5460	GSM125064	T	None	9.67596	14.1257
21254	Breast-Cancer	GSE5460	GSM125065	T	None	10.3015	13.5297
21255	Breast-Cancer	GSE5460	GSM125066	T	None	10.9901	13.3931
21256	Breast-Cancer	GSE5460	GSM125067	T	None	9.57175	13.1193
21257	Breast-Cancer	GSE5460	GSM125068	T	None	11.7797	13.671
21258	Breast-Cancer	GSE5460	GSM125069	T	None	12.006	13.6532
21259	Breast-Cancer	GSE5460	GSM125070	T	None	12.4086	13.2507
21260	Breast-Cancer	GSE5460	GSM125071	T	None	7.75489	14.0035
21261	Breast-Cancer	GSE5460	GSM125072	T	None	10.9344	13.3151
21262	Breast-Cancer	GSE5460	GSM125073	T	None	11.8001	13.5962
21263	Breast-Cancer	GSE5460	GSM125074	T	None	10.8971	13.5127
21264	Breast-Cancer	GSE5460	GSM125075	T	None	10.5275	13.0447
21265	Breast-Cancer	GSE5460	GSM125076	T	None	11.2324	13.2518
21266	Breast-Cancer	GSE5460	GSM125077	T	None	9.28771	13.3933
21267	Breast-Cancer	GSE5460	GSM125078	T	None	10.8619	13.6156
21268	Breast-Cancer	GSE5460	GSM125079	T	None	10.5304	13.7054
21269	Breast-Cancer	GSE5460	GSM125080	T	None	11.4299	13.0904
21270	Breast-Cancer	GSE5460	GSM125081	T	None	10.2866	13.6401
21271	Breast-Cancer	GSE5460	GSM125082	T	None	11.461	13.9372
21272	Breast-Cancer	GSE5460	GSM125083	T	None	9.70563	13.7728
21273	Breast-Cancer	GSE5460	GSM125084	T	None	12.0651	12.9967
21274	Breast-Cancer	GSE5460	GSM125085	T	None	10.6786	13.586
21275	Breast-Cancer	GSE5460	GSM125086	T	None	11.6551	13.3879
21276	Breast-Cancer	GSE5460	GSM125087	T	None	9.27146	13.4431
21277	Breast-Cancer	GSE5460	GSM125088	T	None	10.2656	14.2029
21278	Breast-Cancer	GSE5460	GSM125089	T	None	10.5177	14.0796
21279	Breast-Cancer	GSE5460	GSM125090	T	None	12.3086	13.0425
21280	Breast-Cancer	GSE5460	GSM125091	T	None	10.3826	13.8932
21281	Breast-Cancer	GSE5460	GSM125092	T	None	12.6961	12.5946
21282	Breast-Cancer	GSE5460	GSM125093	T	None	11.3421	13.4865
21283	Breast-Cancer	GSE5460	GSM125094	T	None	10.0224	13.559
21284	Breast-Cancer	GSE5460	GSM125095	T	None	11.2216	13.3554
21285	Breast-Cancer	GSE5460	GSM125096	T	None	11.0855	13.9421
21286	Breast-Cancer	GSE5460	GSM125097	T	None	10.9965	13.2816
21287	Breast-Cancer	GSE5460	GSM125098	T	None	10.3977	13.8898
21288	Breast-Cancer	GSE5460	GSM125099	T	None	11.4717	13.452
21289	Breast-Cancer	GSE5460	GSM125100	T	None	9.92481	13.3103
21290	Breast-Cancer	GSE5460	GSM125101	T	None	11.2773	13.4488
21291	Breast-Cancer	GSE5460	GSM125102	T	None	12.1453	13.6396
21292	Breast-Cancer	GSE5460	GSM125103	T	None	9.88111	13.6155
21293	Breast-Cancer	GSE5460	GSM125104	T	None	10.1111	14.029
21294	Breast-Cancer	GSE5460	GSM125105	T	None	8.66534	13.4066
21295	Breast-Cancer	GSE5460	GSM125106	T	None	8.2854	13.0069
21296	Breast-Cancer	GSE5460	GSM125107	T	None	12.0587	12.9712
21297	Breast-Cancer	GSE5460	GSM125108	T	None	8.85175	13.3061
21298	Breast-Cancer	GSE5460	GSM125109	T	None	8.33092	13.5547
21299	Breast-Cancer	GSE5460	GSM125110	T	None	11.1306	14.3086
21300	Breast-Cancer	GSE5460	GSM125111	T	None	9.43045	13.3105
21301	Breast-Cancer	GSE5460	GSM125112	T	None	11.3794	13.311
21302	Breast-Cancer	GSE5460	GSM125113	T	None	12.5201	13.188
21303	Breast-Cancer	GSE5460	GSM125114	T	None	9.49586	13.7515
21304	Breast-Cancer	GSE5460	GSM125115	T	None	9.82655	13.9759
21305	Breast-Cancer	GSE5460	GSM125116	T	None	9.38154	13.4398
21306	Breast-Cancer	GSE5460	GSM125117	T	None	9.71768	13.2709
21307	Breast-Cancer	GSE5460	GSM125118	T	None	11.4398	13.5272
21308	Breast-Cancer	GSE5460	GSM125119	T	None	11.4833	13.8303
21309	Breast-Cancer	GSE5460	GSM125121	T	None	8.57743	13.1458
21311	Breast-Cancer	GSE52322	GSM1263081	T	None	10.2935	14.0618
21312	Breast-Cancer	GSE52322	GSM1263082	T	None	12.8341	13.272
21313	Breast-Cancer	GSE52322	GSM1263083	T	None	13.6689	13.0478
21314	Breast-Cancer	GSE52322	GSM1263084	T	None	10.3219	12.6461
21315	Breast-Cancer	GSE52322	GSM1263085	T	None	8.40939	13.4238
21316	Breast-Cancer	GSE52322	GSM1263086	T	None	10.1674	13.3617
21317	Breast-Cancer	GSE52322	GSM1263087	T	None	10.0403	12.8049
21318	Breast-Cancer	GSE52322	GSM1263088	T	None	13.1116	13.7763
21319	Breast-Cancer	GSE52322	GSM1263089	T	None	9.61655	13.5524
21320	Breast-Cancer	GSE52322	GSM1263090	T	None	11.3376	12.9041
21321	Breast-Cancer	GSE52322	GSM1263091	T	None	9.90087	12.875
21322	Breast-Cancer	GSE52322	GSM1263092	T	None	12.0303	12.9287
21323	Breast-Cancer	GSE52322	GSM1263093	T	None	11.4661	13.8423
21324	Breast-Cancer	GSE52322	GSM1263094	T	None	9.78953	13.1564
21325	Breast-Cancer	GSE52322	GSM1263095	T	None	10.062	12.2216
21326	Breast-Cancer	GSE52322	GSM1263096	T	None	12.5866	13.5258
21327	Breast-Cancer	GSE52322	GSM1263097	T	None	9.62388	12.5962
21328	Breast-Cancer	GSE52322	GSM1263098	T	None	10.3685	12.8665
21329	Breast-Cancer	GSE52322	GSM1263099	T	None	9.72962	13.1416
21330	Breast-Cancer	GSE52322	GSM1263100	T	None	9.93811	12.3052
21331	Breast-Cancer	GSE52322	GSM1263101	T	None	11.4574	12.7744
21332	Breast-Cancer	GSE52322	GSM1263102	T	None	12.7211	12.5459
21333	Breast-Cancer	GSE52322	GSM1263103	T	None	8.78136	13.8318
21334	Breast-Cancer	GSE52322	GSM1263104	T	None	9.28077	12.0451
21335	Breast-Cancer	GSE52322	GSM1263105	T	None	9.78463	9.51964
21336	Breast-Cancer	GSE52322	GSM1263106	T	None	9.71253	13.354
21337	Breast-Cancer	GSE52322	GSM1263107	T	None	10.4808	13.4144
21338	Breast-Cancer	GSE52322	GSM1263108	T	None	9.46557	12.769
21339	Breast-Cancer	GSE52322	GSM1263109	T	None	11.9498	13.856
21340	Breast-Cancer	GSE52322	GSM1263110	T	None	11.9046	13.3977
21341	Breast-Cancer	GSE52322	GSM1263111	T	None	11.0661	13.3497
21342	Breast-Cancer	GSE52322	GSM1263112	T	None	9.89633	11.6987
21343	Breast-Cancer	GSE52322	GSM1263113	T	None	11.8506	13.5203
21344	Breast-Cancer	GSE52322	GSM1263114	T	None	12.8142	13.4401
21345	Breast-Cancer	GSE52322	GSM1263115	T	None	11.3247	13.0908
21346	Breast-Cancer	GSE52322	GSM1263116	T	None	9.43463	13.212
21347	Breast-Cancer	GSE52322	GSM1263117	T	None	12.3859	13.2919
21348	Breast-Cancer	GSE54002	GSM1305324	T	None	8.03892	13.7679
21349	Breast-Cancer	GSE54002	GSM1305325	T	None	9.65642	12.8603
21350	Breast-Cancer	GSE54002	GSM1305326	T	None	9.8009	13.9541
21351	Breast-Cancer	GSE54002	GSM1305327	T	None	10.6627	13.783
21352	Breast-Cancer	GSE54002	GSM1305328	T	None	10.0056	13.7703
21353	Breast-Cancer	GSE54002	GSM1305329	T	None	10.8502	13.9778
21354	Breast-Cancer	GSE54002	GSM1305330	T	None	8.88874	13.5634
21355	Breast-Cancer	GSE54002	GSM1305331	T	None	9.08481	13.8403
21356	Breast-Cancer	GSE54002	GSM1305332	T	None	9.85019	13.7161
21357	Breast-Cancer	GSE54002	GSM1305333	T	None	8.44294	13.526
21358	Breast-Cancer	GSE54002	GSM1305334	T	None	8.44708	14.3075
21359	Breast-Cancer	GSE54002	GSM1305335	T	None	10.9218	14.1189
21360	Breast-Cancer	GSE54002	GSM1305336	T	None	10.6466	14.1097
21361	Breast-Cancer	GSE54002	GSM1305337	T	None	9.14211	13.4962
21362	Breast-Cancer	GSE54002	GSM1305338	T	None	8.72792	14.1463
21363	Breast-Cancer	GSE54002	GSM1305339	T	None	8.29462	14.644
21364	Breast-Cancer	GSE54002	GSM1305340	T	None	8.82337	14.3252
21365	Breast-Cancer	GSE54002	GSM1305341	T	None	7.30378	13.6771
21366	Breast-Cancer	GSE54002	GSM1305342	T	None	8.38802	13.4779
21367	Breast-Cancer	GSE54002	GSM1305343	T	None	10.3815	14.0569
21368	Breast-Cancer	GSE54002	GSM1305344	T	None	9.683	14.2516
21369	Breast-Cancer	GSE54002	GSM1305345	T	None	8.64746	13.9848
21370	Breast-Cancer	GSE54002	GSM1305346	T	None	10.544	14.127
21371	Breast-Cancer	GSE54002	GSM1305347	T	None	11.1421	13.5033
21372	Breast-Cancer	GSE54002	GSM1305348	T	None	8.41363	13.7014
21373	Breast-Cancer	GSE54002	GSM1305349	T	None	9.47573	13.4123
21374	Breast-Cancer	GSE54002	GSM1305350	T	None	7.80736	13.2905
21375	Breast-Cancer	GSE54002	GSM1305351	T	None	8.89178	13.4017
21376	Breast-Cancer	GSE54002	GSM1305352	T	None	8.90989	14.0477
21377	Breast-Cancer	GSE54002	GSM1305353	T	None	8.33092	13.7826
21378	Breast-Cancer	GSE54002	GSM1305354	T	None	9.29921	14.2762
21379	Breast-Cancer	GSE54002	GSM1305355	T	None	10.2336	13.9364
21380	Breast-Cancer	GSE54002	GSM1305356	T	None	8.33092	13.5726
21381	Breast-Cancer	GSE54002	GSM1305357	T	None	9.7879	13.9351
21382	Breast-Cancer	GSE54002	GSM1305358	T	None	9.82655	13.6345
21383	Breast-Cancer	GSE54002	GSM1305359	T	None	10.69	13.6353
21384	Breast-Cancer	GSE54002	GSM1305360	T	None	8.19476	13.9982
21385	Breast-Cancer	GSE54002	GSM1305361	T	None	9.4818	13.6901
21386	Breast-Cancer	GSE54002	GSM1305362	T	None	8.18982	14.1819
21387	Breast-Cancer	GSE54002	GSM1305363	T	None	8.62571	13.9515
21388	Breast-Cancer	GSE54002	GSM1305364	T	None	9.33762	13.4831
21389	Breast-Cancer	GSE54002	GSM1305365	T	None	9.99152	14.2912
21390	Breast-Cancer	GSE54002	GSM1305366	T	None	9.05257	13.453
21391	Breast-Cancer	GSE54002	GSM1305367	T	None	8.31741	12.8644
21392	Breast-Cancer	GSE54002	GSM1305368	T	None	10.4838	12.6481
21393	Breast-Cancer	GSE54002	GSM1305369	T	None	10.2009	14.1104
21394	Breast-Cancer	GSE54002	GSM1305370	T	None	11.2808	13.5064
21395	Breast-Cancer	GSE54002	GSM1305371	T	None	8.60363	14.0956
21396	Breast-Cancer	GSE54002	GSM1305372	T	None	9.50383	13.6926
21397	Breast-Cancer	GSE54002	GSM1305373	T	None	8.07682	13.486
21398	Breast-Cancer	GSE54002	GSM1305374	T	None	8.72792	13.8685
21399	Breast-Cancer	GSE54002	GSM1305375	T	None	9.15987	14.052
21400	Breast-Cancer	GSE54002	GSM1305376	T	None	8.83605	14.0514
21401	Breast-Cancer	GSE54002	GSM1305377	T	None	8.42206	13.2662
21402	Breast-Cancer	GSE54002	GSM1305378	T	None	10.3608	14.1079
21403	Breast-Cancer	GSE54002	GSM1305379	T	None	9.96434	14.0836
21404	Breast-Cancer	GSE54002	GSM1305380	T	None	11.0112	13.9496
21405	Breast-Cancer	GSE54002	GSM1305381	T	None	10.8502	14.0636
21406	Breast-Cancer	GSE54002	GSM1305382	T	None	10.0403	14.0265
21407	Breast-Cancer	GSE54002	GSM1305383	T	None	8.93369	14.272
21408	Breast-Cancer	GSE54002	GSM1305384	T	None	8.02791	13.7757
21409	Breast-Cancer	GSE54002	GSM1305385	T	None	7.77479	13.9374
21410	Breast-Cancer	GSE54002	GSM1305386	T	None	11.0458	14.2014
21411	Breast-Cancer	GSE54002	GSM1305387	T	None	9.51373	13.3403
21412	Breast-Cancer	GSE54002	GSM1305388	T	None	10.7863	13.9536
21413	Breast-Cancer	GSE54002	GSM1305389	T	None	10.1254	14.2693
21414	Breast-Cancer	GSE54002	GSM1305390	T	None	10.5411	13.911
21415	Breast-Cancer	GSE54002	GSM1305391	T	None	8.43045	14.28
21416	Breast-Cancer	GSE54002	GSM1305392	T	None	8.93664	13.6352
21417	Breast-Cancer	GSE54002	GSM1305393	T	None	9.89178	13.9521
21418	Breast-Cancer	GSE54002	GSM1305394	T	None	8.18488	14.4192
21419	Breast-Cancer	GSE54002	GSM1305395	T	None	8.58872	14.1759
21420	Breast-Cancer	GSE54002	GSM1305396	T	None	8.83605	13.7046
21421	Breast-Cancer	GSE54002	GSM1305397	T	None	10.1874	13.2174
21422	Breast-Cancer	GSE54002	GSM1305398	T	None	9.24555	13.8453
21423	Breast-Cancer	GSE54002	GSM1305399	T	None	11.2155	13.7409
21424	Breast-Cancer	GSE54002	GSM1305400	T	None	8.33092	13.4278
21425	Breast-Cancer	GSE54002	GSM1305401	T	None	8.94544	14.0409
21426	Breast-Cancer	GSE54002	GSM1305402	T	None	8.09276	13.8106
21427	Breast-Cancer	GSE54002	GSM1305403	T	None	9	13.9095
21428	Breast-Cancer	GSE54002	GSM1305404	T	None	10.6393	13.5056
21429	Breast-Cancer	GSE54002	GSM1305405	T	None	10.7296	14.1307
21430	Breast-Cancer	GSE54002	GSM1305406	T	None	11.2354	13.718
21431	Breast-Cancer	GSE54002	GSM1305407	T	None	10.7177	13.9697
21432	Breast-Cancer	GSE54002	GSM1305408	T	None	10.255	13.7209
21433	Breast-Cancer	GSE54002	GSM1305409	T	None	11.2808	13.2493
21434	Breast-Cancer	GSE54002	GSM1305410	T	None	8.33539	13.4961
21435	Breast-Cancer	GSE54002	GSM1305411	T	None	10.6909	13.7523
21436	Breast-Cancer	GSE54002	GSM1305412	T	None	9.13955	14.2746
21437	Breast-Cancer	GSE54002	GSM1305413	T	None	8.9542	13.709
21438	Breast-Cancer	GSE54002	GSM1305414	T	None	10.7838	13.8316
21439	Breast-Cancer	GSE54002	GSM1305415	T	None	6.85798	14.4495
21440	Breast-Cancer	GSE54002	GSM1305416	T	None	11.227	13.572
21441	Breast-Cancer	GSE54002	GSM1305417	T	None	12.0458	13.898
21442	Breast-Cancer	GSE54002	GSM1305418	T	None	8.61102	14.0855
21443	Breast-Cancer	GSE54002	GSM1305419	T	None	11.2155	14.3397
21444	Breast-Cancer	GSE54002	GSM1305420	T	None	10.4471	13.2104
21445	Breast-Cancer	GSE54002	GSM1305421	T	None	8.3837	13.7747
21446	Breast-Cancer	GSE54002	GSM1305422	T	None	8.28077	14.1994
21447	Breast-Cancer	GSE54002	GSM1305423	T	None	10.218	14.232
21448	Breast-Cancer	GSE54002	GSM1305424	T	None	9.16239	13.7486
21449	Breast-Cancer	GSE54002	GSM1305425	T	None	8.2384	13.8706
21450	Breast-Cancer	GSE54002	GSM1305426	T	None	11.9226	13.8251
21451	Breast-Cancer	GSE54002	GSM1305427	T	None	11.2603	13.7159
21452	Breast-Cancer	GSE54002	GSM1305428	T	None	10.7928	14.376
21453	Breast-Cancer	GSE54002	GSM1305429	T	None	10.4062	13.6562
21454	Breast-Cancer	GSE54002	GSM1305430	T	None	11.3504	13.7981
21455	Breast-Cancer	GSE54002	GSM1305431	T	None	11.1098	13.9958
21456	Breast-Cancer	GSE54002	GSM1305432	T	None	9.66534	13.8682
21457	Breast-Cancer	GSE54002	GSM1305433	T	None	10.9196	13.4039
21458	Breast-Cancer	GSE54002	GSM1305434	T	None	11.3772	13.6695
21459	Breast-Cancer	GSE54002	GSM1305435	T	None	8.44708	13.796
21460	Breast-Cancer	GSE54002	GSM1305436	T	None	9.04166	14.0472
21461	Breast-Cancer	GSE54002	GSM1305437	T	None	8.20457	13.6379
21462	Breast-Cancer	GSE54002	GSM1305438	T	None	7.76818	14.4061
21463	Breast-Cancer	GSE54002	GSM1305439	T	None	10.8865	14.6703
21464	Breast-Cancer	GSE54002	GSM1305440	T	None	10.5546	13.5331
21465	Breast-Cancer	GSE54002	GSM1305441	T	None	10.1267	14.1364
21466	Breast-Cancer	GSE54002	GSM1305442	T	None	8.41363	13.9068
21467	Breast-Cancer	GSE54002	GSM1305443	T	None	10.032	13.6203
21468	Breast-Cancer	GSE54002	GSM1305444	T	None	7.67243	13.9432
21469	Breast-Cancer	GSE54002	GSM1305445	T	None	10.3049	13.4277
21470	Breast-Cancer	GSE54002	GSM1305446	T	None	9.52943	13.5921
21471	Breast-Cancer	GSE54002	GSM1305447	T	None	10.0251	13.8316
21472	Breast-Cancer	GSE54002	GSM1305448	T	None	11.2871	13.0293
21473	Breast-Cancer	GSE54002	GSM1305449	T	None	8.10852	13.9566
21474	Breast-Cancer	GSE54002	GSM1305450	T	None	8.0607	14.2114
21475	Breast-Cancer	GSE54002	GSM1305451	T	None	8.74147	13.7549
21476	Breast-Cancer	GSE54002	GSM1305452	T	None	9.39232	13.9149
21477	Breast-Cancer	GSE54002	GSM1305453	T	None	8.94251	13.8435
21478	Breast-Cancer	GSE54002	GSM1305454	T	None	9.28771	13.6827
21479	Breast-Cancer	GSE54002	GSM1305455	T	None	9.47776	14.247
21480	Breast-Cancer	GSE54002	GSM1305456	T	None	8.19967	14.0607
21481	Breast-Cancer	GSE54002	GSM1305457	T	None	8.45533	14.0164
21482	Breast-Cancer	GSE54002	GSM1305458	T	None	8.41363	13.9048
21483	Breast-Cancer	GSE54002	GSM1305459	T	None	9.92481	13.1818
21484	Breast-Cancer	GSE54002	GSM1305460	T	None	9.54496	14.0593
21485	Breast-Cancer	GSE54002	GSM1305461	T	None	9.64746	14.3221
21486	Breast-Cancer	GSE54002	GSM1305462	T	None	10.4051	13.3869
21487	Breast-Cancer	GSE54002	GSM1305463	T	None	8.86728	13.1215
21488	Breast-Cancer	GSE54002	GSM1305464	T	None	6.52356	13.7335
21489	Breast-Cancer	GSE54002	GSM1305465	T	None	7.32193	12.8821
21490	Breast-Cancer	GSE54002	GSM1305466	T	None	7.37504	14.2855
21491	Breast-Cancer	GSE54002	GSM1305467	T	None	10.9001	14.02
21492	Breast-Cancer	GSE54002	GSM1305468	T	None	11.1843	13.7973
21493	Breast-Cancer	GSE54002	GSM1305469	T	None	8.05528	14.099
21494	Breast-Cancer	GSE54002	GSM1305470	T	None	9.82972	14.2011
21495	Breast-Cancer	GSE54002	GSM1305471	T	None	10.5755	14.1399
21496	Breast-Cancer	GSE54002	GSM1305472	T	None	9.20212	13.5906
21497	Breast-Cancer	GSE54002	GSM1305473	T	None	7.90087	13.7407
21498	Breast-Cancer	GSE54002	GSM1305474	T	None	9.48985	14.0925
21499	Breast-Cancer	GSE54002	GSM1305475	T	None	8.16491	13.9002
21500	Breast-Cancer	GSE54002	GSM1305476	T	None	8.76819	13.836
21501	Breast-Cancer	GSE54002	GSM1305477	T	None	7.96578	14.5676
21502	Breast-Cancer	GSE54002	GSM1305478	T	None	10.4388	14.1551
21503	Breast-Cancer	GSE54002	GSM1305479	T	None	8.89785	13.6406
21504	Breast-Cancer	GSE54002	GSM1305480	T	None	7.64386	14.0664
21505	Breast-Cancer	GSE54002	GSM1305481	T	None	7.62205	13.446
21506	Breast-Cancer	GSE54002	GSM1305482	T	None	9.44087	13.6469
21507	Breast-Cancer	GSE54002	GSM1305483	T	None	6.94251	13.4728
21508	Breast-Cancer	GSE54002	GSM1305484	T	None	10.5255	13.8196
21509	Breast-Cancer	GSE54002	GSM1305485	T	None	6.50779	14.2871
21510	Breast-Cancer	GSE54002	GSM1305486	T	None	8.86728	13.7196
21511	Breast-Cancer	GSE54002	GSM1305487	T	None	8.8009	13.7202
21512	Breast-Cancer	GSE54002	GSM1305488	T	None	8.61471	13.9211
21513	Breast-Cancer	GSE54002	GSM1305489	T	None	10.4788	13.5287
21514	Breast-Cancer	GSE54002	GSM1305490	T	None	9.13186	13.6547
21515	Breast-Cancer	GSE54002	GSM1305491	T	None	7.49985	13.1647
21516	Breast-Cancer	GSE54002	GSM1305492	T	None	8.37938	14.4117
21517	Breast-Cancer	GSE54002	GSM1305493	T	None	9.07146	13.4213
21518	Breast-Cancer	GSE54002	GSM1305494	T	None	8.47978	13.0861
21519	Breast-Cancer	GSE54002	GSM1305495	T	None	9.2854	14.4314
21520	Breast-Cancer	GSE54002	GSM1305496	T	None	10.4808	14.2385
21521	Breast-Cancer	GSE54002	GSM1305497	T	None	8.30834	13.8917
21522	Breast-Cancer	GSE54002	GSM1305498	T	None	10.128	13.8125
21523	Breast-Cancer	GSE54002	GSM1305499	T	None	8.59991	13.5997
21524	Breast-Cancer	GSE54002	GSM1305500	T	None	8.73132	13.3884
21525	Breast-Cancer	GSE54002	GSM1305501	T	None	8.37069	13.6583
21526	Breast-Cancer	GSE54002	GSM1305502	T	None	9.87652	12.9649
21527	Breast-Cancer	GSE54002	GSM1305503	T	None	8.36194	13.3863
21528	Breast-Cancer	GSE54002	GSM1305504	T	None	8.8857	13.133
21529	Breast-Cancer	GSE54002	GSM1305505	T	None	10.944	13.8827
21530	Breast-Cancer	GSE54002	GSM1305506	T	None	7.60733	14.0346
21531	Breast-Cancer	GSE54002	GSM1305507	T	None	9.40939	13.9322
21532	Breast-Cancer	GSE54002	GSM1305508	T	None	7.59246	13.6076
21533	Breast-Cancer	GSE54002	GSM1305509	T	None	7.18982	13.1194
21534	Breast-Cancer	GSE54002	GSM1305510	T	None	8.69697	13.6743
21535	Breast-Cancer	GSE54002	GSM1305511	T	None	9.41996	13.3617
21536	Breast-Cancer	GSE54002	GSM1305512	T	None	8.5812	13.7487
21537	Breast-Cancer	GSE54002	GSM1305513	T	None	7.73471	13.7519
21538	Breast-Cancer	GSE54002	GSM1305514	T	None	7.04439	12.4648
21539	Breast-Cancer	GSE54002	GSM1305515	T	None	8.3443	14.0293
21540	Breast-Cancer	GSE54002	GSM1305516	T	None	7.85175	13.478
21541	Breast-Cancer	GSE54002	GSM1305517	T	None	8.51175	14.1947
21542	Breast-Cancer	GSE54002	GSM1305518	T	None	9.46761	13.2059
21543	Breast-Cancer	GSE54002	GSM1305519	T	None	9.87958	13.2837
21544	Breast-Cancer	GSE54002	GSM1305520	T	None	8.9629	13.7989
21545	Breast-Cancer	GSE54002	GSM1305521	T	None	10.5708	14.3183
21546	Breast-Cancer	GSE54002	GSM1305522	T	None	9.19229	13.911
21547	Breast-Cancer	GSE54002	GSM1305523	T	None	7.01123	13.9533
21548	Breast-Cancer	GSE54002	GSM1305524	T	None	7.94251	13.9536
21549	Breast-Cancer	GSE54002	GSM1305525	T	None	10.9432	14.6582
21550	Breast-Cancer	GSE54002	GSM1305526	T	None	10.9001	13.8732
21551	Breast-Cancer	GSE54002	GSM1305527	T	None	11.7768	13.852
21552	Breast-Cancer	GSE54002	GSM1305528	T	None	9.71425	13.9306
21553	Breast-Cancer	GSE54002	GSM1305529	T	None	8.65105	13.5396
21554	Breast-Cancer	GSE54002	GSM1305530	T	None	8.01681	13.8259
21555	Breast-Cancer	GSE54002	GSM1305531	T	None	9.87805	13.5541
21556	Breast-Cancer	GSE54002	GSM1305532	T	None	9.04985	13.4442
21557	Breast-Cancer	GSE54002	GSM1305533	T	None	10.0755	13.9506
21558	Breast-Cancer	GSE54002	GSM1305534	T	None	8.08215	13.8074
21559	Breast-Cancer	GSE54002	GSM1305535	T	None	9.97728	13.6953
21560	Breast-Cancer	GSE54002	GSM1305536	T	None	9.10066	13.438
21561	Breast-Cancer	GSE54002	GSM1305537	T	None	8.98014	12.3021
21562	Breast-Cancer	GSE54002	GSM1305538	T	None	8.67948	13.5719
21563	Breast-Cancer	GSE54002	GSM1305539	T	None	11.2058	13.5371
21564	Breast-Cancer	GSE54002	GSM1305540	T	None	9.86264	12.8168
21565	Breast-Cancer	GSE54002	GSM1305541	T	None	10.1637	13.4853
21566	Breast-Cancer	GSE54002	GSM1305542	T	None	7.98299	13.2399
21567	Breast-Cancer	GSE54002	GSM1305543	T	None	9.37286	13.6137
21568	Breast-Cancer	GSE54002	GSM1305544	T	None	10.314	14.3612
21569	Breast-Cancer	GSE54002	GSM1305545	T	None	9.09276	14.3865
21570	Breast-Cancer	GSE54002	GSM1305546	T	None	6.93074	14.0861
21571	Breast-Cancer	GSE54002	GSM1305547	T	None	7.65105	14.1087
21572	Breast-Cancer	GSE54002	GSM1305548	T	None	9.17742	13.6176
21573	Breast-Cancer	GSE54002	GSM1305549	T	None	10.7288	14.0802
21574	Breast-Cancer	GSE54002	GSM1305550	T	None	8.15987	14.1688
21575	Breast-Cancer	GSE54002	GSM1305551	T	None	8.11894	14.1617
21576	Breast-Cancer	GSE54002	GSM1305552	T	None	9.27146	14.267
21577	Breast-Cancer	GSE54002	GSM1305553	T	None	7.74147	14.1526
21578	Breast-Cancer	GSE54002	GSM1305554	T	None	10.0661	14.3131
21579	Breast-Cancer	GSE54002	GSM1305555	T	None	10.6439	14.1425
21580	Breast-Cancer	GSE54002	GSM1305556	T	None	10.3197	14.1511
21581	Breast-Cancer	GSE54002	GSM1305557	T	None	8.21917	13.9485
21582	Breast-Cancer	GSE54002	GSM1305558	T	None	6.55459	14.0497
21583	Breast-Cancer	GSE54002	GSM1305559	T	None	9.44501	13.7902
21584	Breast-Cancer	GSE54002	GSM1305560	T	None	9.683	13.9475
21585	Breast-Cancer	GSE54002	GSM1305561	T	None	8.62205	13.6344
21586	Breast-Cancer	GSE54002	GSM1305562	T	None	8.35315	11.6353
21587	Breast-Cancer	GSE54002	GSM1305563	T	None	9.1267	13.9192
21588	Breast-Cancer	GSE54002	GSM1305564	T	None	9.29232	13.1491
21589	Breast-Cancer	GSE54002	GSM1305565	T	None	11.221	13.8451
21590	Breast-Cancer	GSE54002	GSM1305566	T	None	7.65821	14.2747
21591	Breast-Cancer	GSE54002	GSM1305567	T	None	9.07146	14.6568
21592	Breast-Cancer	GSE54002	GSM1305568	T	None	8.18982	13.8913
21593	Breast-Cancer	GSE54002	GSM1305569	T	None	9.00282	14.0187
21594	Breast-Cancer	GSE54002	GSM1305570	T	None	10.4564	13.3451
21595	Breast-Cancer	GSE54002	GSM1305571	T	None	8.89178	14.0347
21596	Breast-Cancer	GSE54002	GSM1305572	T	None	8.50779	14.0292
21597	Breast-Cancer	GSE54002	GSM1305573	T	None	7.73471	13.405
21598	Breast-Cancer	GSE54002	GSM1305574	T	None	7.22882	13.9286
21599	Breast-Cancer	GSE54002	GSM1305575	T	None	9.80413	12.9101
21600	Breast-Cancer	GSE54002	GSM1305576	T	None	9.19967	13.5087
21601	Breast-Cancer	GSE54002	GSM1305577	T	None	11.062	14.0958
21602	Breast-Cancer	GSE54002	GSM1305578	T	None	9.52748	13.5353
21603	Breast-Cancer	GSE54002	GSM1305579	T	None	7.81378	14.0209
21604	Breast-Cancer	GSE54002	GSM1305580	T	None	9.8857	14.0907
21605	Breast-Cancer	GSE54002	GSM1305581	T	None	9.33539	14.0251
21606	Breast-Cancer	GSE54002	GSM1305582	T	None	11.3576	13.4542
21607	Breast-Cancer	GSE54002	GSM1305583	T	None	9.11114	13.8407
21608	Breast-Cancer	GSE54002	GSM1305584	T	None	9.56605	13.7679
21609	Breast-Cancer	GSE54002	GSM1305585	T	None	9.1267	13.3368
21610	Breast-Cancer	GSE54002	GSM1305586	T	None	8.12928	13.8801
21611	Breast-Cancer	GSE54002	GSM1305587	T	None	8.26209	13.8776
21612	Breast-Cancer	GSE54002	GSM1305588	T	None	8.98584	13.9328
21613	Breast-Cancer	GSE54002	GSM1305589	T	None	10.5555	14.2497
21614	Breast-Cancer	GSE54002	GSM1305590	T	None	11.1523	14.1596
21615	Breast-Cancer	GSE54002	GSM1305591	T	None	11.7237	14.214
21616	Breast-Cancer	GSE54002	GSM1305592	T	None	10.0526	13.7531
21617	Breast-Cancer	GSE54002	GSM1305593	T	None	8.64024	14.0716
21618	Breast-Cancer	GSE54002	GSM1305594	T	None	10.0098	13.9209
21619	Breast-Cancer	GSE54002	GSM1305595	T	None	11.0587	13.967
21620	Breast-Cancer	GSE54002	GSM1305596	T	None	10.421	13.6608
21621	Breast-Cancer	GSE54002	GSM1305597	T	None	10.0593	13.567
21622	Breast-Cancer	GSE54002	GSM1305598	T	None	11.6443	13.9196
21623	Breast-Cancer	GSE54002	GSM1305599	T	None	8.21917	13.5612
21624	Breast-Cancer	GSE54002	GSM1305600	T	None	9.45121	13.9068
21625	Breast-Cancer	GSE54002	GSM1305601	T	None	10.0458	13.9442
21626	Breast-Cancer	GSE54002	GSM1305602	T	None	10.4717	13.6418
21627	Breast-Cancer	GSE54002	GSM1305603	T	None	10.8673	13.6342
21628	Breast-Cancer	GSE54002	GSM1305604	T	None	8.41785	13.9428
21629	Breast-Cancer	GSE54002	GSM1305605	T	None	11.2656	14.1311
21630	Breast-Cancer	GSE54002	GSM1305606	T	None	10.7004	13.317
21631	Breast-Cancer	GSE54002	GSM1305607	T	None	9.27845	14.0161
21632	Breast-Cancer	GSE54002	GSM1305608	T	None	10.6804	13.4553
21633	Breast-Cancer	GSE54002	GSM1305609	T	None	7.2854	13.6195
21634	Breast-Cancer	GSE54002	GSM1305610	T	None	10.8918	13.6089
21635	Breast-Cancer	GSE54002	GSM1305611	T	None	10.3197	14.1296
21636	Breast-Cancer	GSE54002	GSM1305612	T	None	10.8603	13.8852
21637	Breast-Cancer	GSE54002	GSM1305613	T	None	8.48382	13.9741
21638	Breast-Cancer	GSE54002	GSM1305614	T	None	9.50581	13.2728
21639	Breast-Cancer	GSE54002	GSM1305615	T	None	11.576	13.8568
21640	Breast-Cancer	GSE54002	GSM1305616	T	None	9.38802	13.7503
21641	Breast-Cancer	GSE54002	GSM1305617	T	None	9.90539	13.5845
21642	Breast-Cancer	GSE54002	GSM1305618	T	None	9.1472	13.4761
21643	Breast-Cancer	GSE54002	GSM1305619	T	None	8.95128	13.0144
21644	Breast-Cancer	GSE54002	GSM1305620	T	None	10.0875	13.5071
21645	Breast-Cancer	GSE54002	GSM1305621	T	None	8.3966	13.7892
21646	Breast-Cancer	GSE54002	GSM1305622	T	None	8.98584	14.1415
21647	Breast-Cancer	GSE54002	GSM1305623	T	None	7.07682	13.9377
21648	Breast-Cancer	GSE54002	GSM1305640	T	None	10.6926	13.2371
21649	Breast-Cancer	GSE54002	GSM1305641	T	None	9.44501	13.2043
21650	Breast-Cancer	GSE54002	GSM1305642	T	None	9.64566	13.9847
21651	Breast-Cancer	GSE54002	GSM1305643	T	None	8.03892	14.1058
21652	Breast-Cancer	GSE54002	GSM1305644	T	None	10.0661	13.5085
21653	Breast-Cancer	GSE54002	GSM1305645	T	None	7.88264	13.9712
21654	Breast-Cancer	GSE54002	GSM1305646	T	None	9.79279	13.5651
21655	Breast-Cancer	GSE54002	GSM1305647	T	None	8.3443	13.5819
21656	Breast-Cancer	GSE54002	GSM1305648	T	None	10.5934	13.7955
21657	Breast-Cancer	GSE54002	GSM1305649	T	None	9.08481	13.9583
21658	Breast-Cancer	GSE54002	GSM1305650	T	None	8.18488	13.4495
21659	Breast-Cancer	GSE54002	GSM1305651	T	None	8.34873	14.3311
21660	Breast-Cancer	GSE54002	GSM1305652	T	None	8.59246	13.9913
21661	Breast-Cancer	GSE54002	GSM1305653	T	None	11.357	13.7774
21662	Breast-Cancer	GSE54002	GSM1305654	T	None	11.4589	13.5765
21663	Breast-Cancer	GSE54002	GSM1305655	T	None	7.80736	13.6843
21664	Breast-Cancer	GSE54002	GSM1305656	T	None	9.61471	14.2558
21665	Breast-Cancer	GSE54002	GSM1305657	T	None	8.87345	13.699
21666	Breast-Cancer	GSE54002	GSM1305658	T	None	7.3837	14.2104
21667	Breast-Cancer	GSE54002	GSM1305659	T	None	7.54689	13.9858
21668	Breast-Cancer	GSE54002	GSM1305660	T	None	10.7591	14.4951
21669	Breast-Cancer	GSE54002	GSM1305661	T	None	8.11374	13.6362
21670	Breast-Cancer	GSE54002	GSM1305662	T	None	8.64746	14.2672
21671	Breast-Cancer	GSE54002	GSM1305663	T	None	8.26209	14.0472
21672	Breast-Cancer	GSE54002	GSM1305664	T	None	9.71425	14.5503
21673	Breast-Cancer	GSE54002	GSM1305665	T	None	10.3332	13.952
21674	Breast-Cancer	GSE54002	GSM1305666	T	None	9.77643	13.9329
21675	Breast-Cancer	GSE54002	GSM1305667	T	None	8.59619	13.6155
21676	Breast-Cancer	GSE54002	GSM1305668	T	None	8.58872	13.2225
21677	Breast-Cancer	GSE54002	GSM1305669	T	None	9.48382	13.8093
21678	Breast-Cancer	GSE54002	GSM1305670	T	None	11.0035	14.1255
21679	Breast-Cancer	GSE54002	GSM1305671	T	None	8.77149	13.5867
21680	Breast-Cancer	GSE54002	GSM1305672	T	None	11.0382	14.3147
21681	Breast-Cancer	GSE54002	GSM1305673	T	None	10.9069	13.8633
21682	Breast-Cancer	GSE54002	GSM1305674	T	None	8.32643	13.1388
21683	Breast-Cancer	GSE54002	GSM1305675	T	None	11.6649	12.8961
21684	Breast-Cancer	GSE54002	GSM1305676	T	None	8.5812	13.6028
21685	Breast-Cancer	GSE54002	GSM1305677	T	None	9.39017	13.8852
21686	Breast-Cancer	GSE54002	GSM1305678	T	None	9.03617	13.7774
21687	Breast-Cancer	GSE54002	GSM1305679	T	None	10.9278	14.3369
21688	Breast-Cancer	GSE54002	GSM1305680	T	None	10.941	13.9365
21689	Breast-Cancer	GSE54002	GSM1305681	T	None	10.2761	13.7153
21690	Breast-Cancer	GSE54002	GSM1305682	T	None	7.85798	13.9475
21691	Breast-Cancer	GSE54002	GSM1305683	T	None	10.2784	13.6154
21692	Breast-Cancer	GSE54002	GSM1305684	T	None	10.6008	13.7461
21693	Breast-Cancer	GSE54002	GSM1305685	T	None	10.2981	13.9915
21694	Breast-Cancer	GSE54002	GSM1305686	T	None	10.1046	13.7282
21695	Breast-Cancer	GSE54002	GSM1305687	T	None	8.41363	13.7168
21696	Breast-Cancer	GSE54002	GSM1305688	T	None	8.01681	14.1304
21697	Breast-Cancer	GSE54002	GSM1305689	T	None	10.2167	12.9134
21698	Breast-Cancer	GSE54002	GSM1305690	T	None	7.3837	14.1146
21699	Breast-Cancer	GSE54002	GSM1305691	T	None	10.0768	14.1911
21700	Breast-Cancer	GSE54002	GSM1305692	T	None	7.6865	13.2943
21701	Breast-Cancer	GSE54002	GSM1305693	T	None	8.08746	13.2812
21702	Breast-Cancer	GSE54002	GSM1305694	T	None	11.1812	13.809
21703	Breast-Cancer	GSE54002	GSM1305695	T	None	10.1111	13.7912
21704	Breast-Cancer	GSE54002	GSM1305696	T	None	9.67243	14.0894
21705	Breast-Cancer	GSE54002	GSM1305697	T	None	10.1033	13.243
21706	Breast-Cancer	GSE54002	GSM1305698	T	None	9.01123	13.8028
21707	Breast-Cancer	GSE54002	GSM1305699	T	None	7.40939	13.9167
21708	Breast-Cancer	GSE54002	GSM1305700	T	None	9.85175	13.6446
21709	Breast-Cancer	GSE54002	GSM1305701	T	None	8.6865	14.4011
21710	Breast-Cancer	GSE54002	GSM1305702	T	None	11.3214	13.9462
21711	Breast-Cancer	GSE54002	GSM1305703	T	None	8.21432	13.9399
21712	Breast-Cancer	GSE54002	GSM1305704	T	None	9.85798	13.5545
21713	Breast-Cancer	GSE54002	GSM1305705	T	None	9.84706	12.5814
21714	Breast-Cancer	GSE54002	GSM1305706	T	None	9.76653	13.9332
21715	Breast-Cancer	GSE54002	GSM1305707	T	None	7.46761	13.8006
21716	Breast-Cancer	GSE54002	GSM1305708	T	None	9.21675	14.187
21717	Breast-Cancer	GSE54002	GSM1305709	T	None	9.48985	13.1504
21718	Breast-Cancer	GSE54002	GSM1305710	T	None	9.65284	13.3467
21719	Breast-Cancer	GSE54002	GSM1305711	T	None	7.06609	13.9183
21720	Breast-Cancer	GSE54002	GSM1305712	T	None	7.55459	13.9845
21721	Breast-Cancer	GSE54002	GSM1305713	T	None	10.6952	13.8398
21722	Breast-Cancer	GSE54002	GSM1305714	T	None	6.98868	13.3433
21723	Breast-Cancer	GSE54002	GSM1305715	T	None	10.2912	14.167
21724	Breast-Cancer	GSE54002	GSM1305716	T	None	8.71081	13.2231
21725	Breast-Cancer	GSE54002	GSM1305717	T	None	9.40301	13.7961
21726	Breast-Cancer	GSE54002	GSM1305718	T	None	9.32193	14.4071
21727	Breast-Cancer	GSE54002	GSM1305719	T	None	8.51964	14.1794
21728	Breast-Cancer	GSE54002	GSM1305720	T	None	9.87036	13.7895
21729	Breast-Cancer	GSE54002	GSM1305721	T	None	8.46353	13.7663
21730	Breast-Cancer	GSE54002	GSM1305722	T	None	8.24793	13.0536
21731	Breast-Cancer	GSE54002	GSM1305723	T	None	8.65464	14.4008
21732	Breast-Cancer	GSE54002	GSM1305724	T	None	10.4009	13.9447
21733	Breast-Cancer	GSE54002	GSM1305725	T	None	9.45121	14.1689
21734	Breast-Cancer	GSE54002	GSM1305726	T	None	8.00563	13.8809
21735	Breast-Cancer	GSE54002	GSM1305727	T	None	8.50779	14.095
21736	Breast-Cancer	GSE54002	GSM1305728	T	None	10.2216	13.8718
21737	Breast-Cancer	GSE54002	GSM1305729	T	None	8.79442	13.9387
21738	Breast-Cancer	GSE54002	GSM1305730	T	None	8.03892	13.8081
21739	Breast-Cancer	GSE54002	GSM1305731	T	None	9.56796	13.5407
21740	Breast-Cancer	GSE54002	GSM1305732	T	None	8.22882	13.5283
21741	Breast-Cancer	GSE54002	GSM1305733	T	None	6.97728	13.8012
21742	Breast-Cancer	GSE54002	GSM1305734	T	None	8.71081	13.2731
21743	Breast-Cancer	GSE54002	GSM1305735	T	None	7.33985	13.1586
21744	Breast-Cancer	GSE54002	GSM1305736	T	None	8.79766	13.7953
21745	Breast-Cancer	GSE54002	GSM1305737	T	None	9.19476	14.0991
21746	Breast-Cancer	GSE54002	GSM1305738	T	None	8.17991	13.9573
21747	Breast-Cancer	GSE54002	GSM1305739	T	None	10.1497	13.8304
21748	Breast-Cancer	GSE54002	GSM1305740	T	None	9.31288	14.2409
21749	Breast-Cancer	GSE54002	GSM1305741	T	None	8.3443	14.1466
21750	Breast-Cancer	GSE54002	GSM1305742	T	None	9.45943	12.4089
21751	Breast-Cancer	GSE54002	GSM1305743	T	None	7.97154	13.6151
21752	Breast-Cancer	GSE54002	GSM1305744	T	None	9.46148	13.7317
21753	Breast-Cancer	GSE54002	GSM1305745	T	None	8.28077	14.3385
21754	Breast-Cancer	GSE54002	GSM1305746	T	None	8.62205	14.2011
21755	Breast-Cancer	GSE54002	GSM1305747	T	None	8.61102	14.1366
21756	Breast-Cancer	GSE54002	GSM1305748	T	None	10.8948	14.1059
21757	Breast-Cancer	GSE54002	GSM1305749	T	None	8.16491	13.8307
21758	Breast-Cancer	GSE54002	GSM1305750	T	None	7.89482	13.8571
21759	Breast-Cancer	GSE54002	GSM1305751	T	None	7.43463	12.9958
21760	Breast-Cancer	GSE54002	GSM1305752	T	None	9.52356	14.1968
21761	Breast-Cancer	GSE54002	GSM1305753	T	None	9.60918	14.1158
21762	Breast-Cancer	GSE54002	GSM1305754	T	None	9.99718	14.2527
21763	Breast-Cancer	GSE54002	GSM1305755	T	None	9.62571	13.545
21764	Breast-Cancer	GSE54002	GSM1305756	T	None	8.92481	13.9461
21765	Breast-Cancer	GSE5764	GSM134584	T	None	4	13.5757
21766	Breast-Cancer	GSE5764	GSM134588	T	None	7.79442	13.5082
21767	Breast-Cancer	GSE5764	GSM134687	T	None	7.17991	13.9331
21768	Breast-Cancer	GSE5764	GSM134690	T	None	6.58496	13.8108
21769	Breast-Cancer	GSE5764	GSM134693	T	None	6.65821	14.524
21770	Breast-Cancer	GSE5764	GSM134696	T	None	6.08746	14.068
21771	Breast-Cancer	GSE5764	GSM134699	T	None	5.72792	13.4995
21772	Breast-Cancer	GSE5764	GSM134702	T	None	6.45943	13.8366
21773	Breast-Cancer	GSE5764	GSM134705	T	None	6.89482	12.551
21774	Breast-Cancer	GSE5764	GSM134708	T	None	6	12.8088
21775	Breast-Cancer	GSE2109	GSM137895	T	None	9.26913	13.4349
21776	Breast-Cancer	GSE2109	GSM137896	T	None	8.74819	12.7503
21777	Breast-Cancer	GSE2109	GSM137898	T	None	8.02237	12.8933
21778	Breast-Cancer	GSE2109	GSM137900	T	None	11.5703	13.4682
21779	Breast-Cancer	GSE2109	GSM137903	T	None	8.87345	12.9602
21780	Breast-Cancer	GSE2109	GSM137924	T	None	8.8392	13.5367
21781	Breast-Cancer	GSE2109	GSM137925	T	None	10.4221	13.8707
21782	Breast-Cancer	GSE2109	GSM137936	T	None	7.88874	13.8484
21783	Breast-Cancer	GSE2109	GSM137937	T	None	10.4898	13.6642
21784	Breast-Cancer	GSE2109	GSM137939	T	None	10.2216	13.0135
21785	Breast-Cancer	GSE2109	GSM137943	T	None	9.27845	11.7125
21786	Breast-Cancer	GSE2109	GSM137944	T	None	9.81538	12.6096
21787	Breast-Cancer	GSE2109	GSM137950	T	None	8.56986	12.9493
21788	Breast-Cancer	GSE2109	GSM137953	T	None	8.8857	14.7288
21789	Breast-Cancer	GSE2109	GSM137963	T	None	8.85175	13.0691
21790	Breast-Cancer	GSE2109	GSM137978	T	None	9.57743	12.9842
21791	Breast-Cancer	GSE2109	GSM137984	T	None	8.683	14.0178
21792	Breast-Cancer	GSE2109	GSM137987	T	None	10.0661	14.2183
21793	Breast-Cancer	GSE2109	GSM137988	T	None	10.9159	13.3298
21794	Breast-Cancer	GSE2109	GSM137989	T	None	9.37504	13.7323
21795	Breast-Cancer	GSE2109	GSM137991	T	None	9.81698	14.5352
21796	Breast-Cancer	GSE2109	GSM137994	T	None	8.27146	14.5859
21797	Breast-Cancer	GSE2109	GSM138011	T	None	9.19967	14.0792
21798	Breast-Cancer	GSE2109	GSM138014	T	None	9.98157	13.9969
21799	Breast-Cancer	GSE2109	GSM138027	T	None	12.9476	13.0517
21800	Breast-Cancer	GSE2109	GSM138028	T	None	9.51767	11.9218
21801	Breast-Cancer	GSE2109	GSM138031	T	None	9.74651	12.2222
21802	Breast-Cancer	GSE2109	GSM138035	T	None	9.64386	12.8677
21803	Breast-Cancer	GSE2109	GSM138041	T	None	10.1046	14.1991
21804	Breast-Cancer	GSE2109	GSM138049	T	None	9.16239	14.1743
21805	Breast-Cancer	GSE2109	GSM138051	T	None	8.20945	13.1157
21806	Breast-Cancer	GSE2109	GSM138054	T	None	9.47776	13.4827
21807	Breast-Cancer	GSE58812	GSM1419942	T	None	9.81858	13.7161
21808	Breast-Cancer	GSE58812	GSM1419943	T	None	7.05528	13.8909
21809	Breast-Cancer	GSE58812	GSM1419944	T	None	7.49185	13.3796
21810	Breast-Cancer	GSE58812	GSM1419945	T	None	6.62936	13.5859
21811	Breast-Cancer	GSE58812	GSM1419946	T	None	9.76984	13.9385
21812	Breast-Cancer	GSE58812	GSM1419947	T	None	7.66534	13.7784
21813	Breast-Cancer	GSE58812	GSM1419948	T	None	6.14975	13.4094
21814	Breast-Cancer	GSE58812	GSM1419949	T	None	6.32193	13.3022
21815	Breast-Cancer	GSE58812	GSM1419950	T	None	7.61471	13.5504
21816	Breast-Cancer	GSE58812	GSM1419951	T	None	7.89482	13.4393
21817	Breast-Cancer	GSE58812	GSM1419952	T	None	7.12928	13.3764
21818	Breast-Cancer	GSE58812	GSM1419953	T	None	7.39232	14.0823
21819	Breast-Cancer	GSE58812	GSM1419954	T	None	9.41574	13.0231
21820	Breast-Cancer	GSE58812	GSM1419955	T	None	8.98014	13.4517
21821	Breast-Cancer	GSE58812	GSM1419956	T	None	8.84235	13.4038
21822	Breast-Cancer	GSE58812	GSM1419957	T	None	6.79442	14.0832
21823	Breast-Cancer	GSE58812	GSM1419958	T	None	7.2384	13.7877
21824	Breast-Cancer	GSE58812	GSM1419968	T	None	7.56224	13.9415
21825	Breast-Cancer	GSE58812	GSM1419969	T	None	7.33985	13.9199
21826	Breast-Cancer	GSE58812	GSM1419970	T	None	10.2819	13.7762
21827	Breast-Cancer	GSE58812	GSM1419971	T	None	7.36632	13.4049
21828	Breast-Cancer	GSE58812	GSM1419972	T	None	7.57743	13.5921
21829	Breast-Cancer	GSE58812	GSM1419973	T	None	9.55459	13.1644
21830	Breast-Cancer	GSE58812	GSM1419974	T	None	6.89482	14.0986
21831	Breast-Cancer	GSE58812	GSM1419975	T	None	7.04439	13.1766
21832	Breast-Cancer	GSE58812	GSM1419976	T	None	7.96578	13.5095
21833	Breast-Cancer	GSE58812	GSM1419977	T	None	8.29462	13.6182
21834	Breast-Cancer	GSE58812	GSM1419978	T	None	7.02237	14.1508
21835	Breast-Cancer	GSE58812	GSM1419979	T	None	7.76155	13.0946
21836	Breast-Cancer	GSE58812	GSM1419980	T	None	8.11894	12.7358
21837	Breast-Cancer	GSE58812	GSM1419981	T	None	8.73809	14.2715
21838	Breast-Cancer	GSE58812	GSM1419982	T	None	6.75489	13.2586
21839	Breast-Cancer	GSE58812	GSM1419983	T	None	8.71425	14.0274
21840	Breast-Cancer	GSE58812	GSM1419984	T	None	7.62936	13.29
21841	Breast-Cancer	GSE58812	GSM1419985	T	None	10.2784	12.4605
21842	Breast-Cancer	GSE58812	GSM1419986	T	None	8.20457	13.6614
21843	Breast-Cancer	GSE58812	GSM1419987	T	None	5.97728	14.2497
21844	Breast-Cancer	GSE58812	GSM1419988	T	None	8.37069	13.7759
21845	Breast-Cancer	GSE58812	GSM1419989	T	None	10.3038	13.4594
21846	Breast-Cancer	GSE58812	GSM1419990	T	None	4	14.0655
21847	Breast-Cancer	GSE58812	GSM1419991	T	None	8.15987	14.4998
21848	Breast-Cancer	GSE58812	GSM1419992	T	None	7.22882	13.7436
21849	Breast-Cancer	GSE58812	GSM1419993	T	None	6.67243	13.5389
21850	Breast-Cancer	GSE58812	GSM1419994	T	None	9.59059	13.7975
21851	Breast-Cancer	GSE58812	GSM1419995	T	None	8.16491	13.7322
21852	Breast-Cancer	GSE58812	GSM1419996	T	None	6.83289	13.4089
21853	Breast-Cancer	GSE58812	GSM1419997	T	None	7.3837	13.4708
21854	Breast-Cancer	GSE58812	GSM1419998	T	None	6.75489	13.6785
21855	Breast-Cancer	GSE58812	GSM1419999	T	None	7.65821	13.6271
21856	Breast-Cancer	GSE58812	GSM1420000	T	None	6.08746	12.9882
21857	Breast-Cancer	GSE58812	GSM1420001	T	None	7.06609	12.5781
21858	Breast-Cancer	GSE58812	GSM1420002	T	None	7.08746	13.2922
21859	Breast-Cancer	GSE58812	GSM1420003	T	None	7.2854	14.0386
21860	Breast-Cancer	GSE58812	GSM1420004	T	None	6.49185	13.3656
21861	Breast-Cancer	GSE58812	GSM1420005	T	None	7.04439	13.6247
21862	Breast-Cancer	GSE58812	GSM1420006	T	None	8.65821	13.778
21863	Breast-Cancer	GSE58812	GSM1420007	T	None	7.12928	12.5608
21864	Breast-Cancer	GSE58812	GSM1420008	T	None	6.44294	13.5244
21865	Breast-Cancer	GSE58812	GSM1420009	T	None	7.17991	14.1117
21866	Breast-Cancer	GSE58812	GSM1420010	T	None	8.66534	12.8927
21867	Breast-Cancer	GSE58812	GSM1420011	T	None	7.99435	13.1344
21868	Breast-Cancer	GSE58812	GSM1420012	T	None	7.83289	13.4767
21869	Breast-Cancer	GSE58812	GSM1420013	T	None	6.58496	13.4647
21870	Breast-Cancer	GSE58812	GSM1420014	T	None	5.49185	12.8474
21871	Breast-Cancer	GSE58812	GSM1420015	T	None	8.16491	13.1941
21872	Breast-Cancer	GSE58812	GSM1420016	T	None	5.88264	13.8496
21873	Breast-Cancer	GSE58812	GSM1420017	T	None	8.08215	12.7037
21874	Breast-Cancer	GSE58812	GSM1420018	T	None	7.60733	13.7466
21875	Breast-Cancer	GSE58812	GSM1420019	T	None	7.80736	14.1559
21876	Breast-Cancer	GSE58812	GSM1420020	T	None	6.91886	13.8162
21877	Breast-Cancer	GSE58812	GSM1420021	T	None	7.43463	13.7333
21878	Breast-Cancer	GSE58812	GSM1420022	T	None	6.64386	13.3478
21879	Breast-Cancer	GSE58812	GSM1420023	T	None	8.29921	13.6502
21880	Breast-Cancer	GSE58812	GSM1420024	T	None	5.52356	13.8233
21881	Breast-Cancer	GSE58812	GSM1420025	T	None	7.85175	13.7111
21882	Breast-Cancer	GSE58812	GSM1420026	T	None	6.74147	13.4979
21883	Breast-Cancer	GSE58812	GSM1420027	T	None	7.94837	13.5082
21884	Breast-Cancer	GSE58812	GSM1420028	T	None	8.18982	13.9249
21885	Breast-Cancer	GSE58812	GSM1420029	T	None	7.67243	13.0246
21886	Breast-Cancer	GSE58812	GSM1420030	T	None	7.67948	13.6742
21887	Breast-Cancer	GSE58812	GSM1420031	T	None	9.39232	13.2459
21888	Breast-Cancer	GSE58812	GSM1420032	T	None	6.87036	13.8332
21889	Breast-Cancer	GSE58812	GSM1420033	T	None	6.76818	13.9203
21890	Breast-Cancer	GSE58812	GSM1420034	T	None	9.01402	13.7359
21891	Breast-Cancer	GSE58812	GSM1420035	T	None	8.23362	13.5786
21892	Breast-Cancer	GSE58812	GSM1420036	T	None	6.52356	13.2985
21893	Breast-Cancer	GSE58812	GSM1420037	T	None	7.22882	13.7531
21894	Breast-Cancer	GSE58812	GSM1420038	T	None	7.70044	13.5011
21895	Breast-Cancer	GSE58812	GSM1420039	T	None	7.05528	13.6306
21896	Breast-Cancer	GSE58812	GSM1420040	T	None	7.87652	13.713
21897	Breast-Cancer	GSE58812	GSM1420041	T	None	7.45121	13.3556
21898	Breast-Cancer	GSE58812	GSM1420042	T	None	9.06878	13.742
21899	Breast-Cancer	GSE58812	GSM1420043	T	None	6.88264	13.7252
21900	Breast-Cancer	GSE58812	GSM1420044	T	None	7.2384	13.32
21901	Breast-Cancer	GSE58812	GSM1420045	T	None	6.47573	13.699
21902	Breast-Cancer	GSE58812	GSM1420046	T	None	7.8392	13.8085
21903	Breast-Cancer	GSE58812	GSM1420047	T	None	7.14975	13.72
21904	Breast-Cancer	GSE58812	GSM1420048	T	None	5.85798	13.8423
21905	Breast-Cancer	GSE58812	GSM1420049	T	None	8.13955	13.6577
21906	Breast-Cancer	GSE58812	GSM1420050	T	None	7.71425	13.4477
21907	Breast-Cancer	GSE58812	GSM1420051	T	None	7.86419	14.1698
21908	Breast-Cancer	GSE58812	GSM1420052	T	None	8.31741	13.2518
21909	Breast-Cancer	GSE58812	GSM1420053	T	None	6.94251	13.7522
21910	Breast-Cancer	GSE58812	GSM1420054	T	None	8.21432	13.6079
21911	Breast-Cancer	GSE58812	GSM1420055	T	None	6.16993	13.2782
21912	Breast-Cancer	GSE58812	GSM1420056	T	None	7.53138	13.6931
21913	Breast-Cancer	GSE58812	GSM1420057	T	None	6.62936	13.4814
21917	Breast-Cancer	GSE61304	GSM1501818	T	None	8.29462	13.2896
21918	Breast-Cancer	GSE61304	GSM1501819	T	None	7.33092	12.9748
21919	Breast-Cancer	GSE61304	GSM1501821	T	None	8.2854	13.8841
21920	Breast-Cancer	GSE61304	GSM1501822	T	None	8.15482	13.8847
21921	Breast-Cancer	GSE61304	GSM1501823	T	None	6.02237	14.0828
21922	Breast-Cancer	GSE61304	GSM1501824	T	None	7.82018	14.1712
21923	Breast-Cancer	GSE61304	GSM1501825	T	None	8.17493	12.1261
21924	Breast-Cancer	GSE61304	GSM1501826	T	None	7.56986	14.0092
21925	Breast-Cancer	GSE61304	GSM1501827	T	None	6.80736	12.9365
21926	Breast-Cancer	GSE61304	GSM1501828	T	None	5.64386	13.1206
21927	Breast-Cancer	GSE61304	GSM1501829	T	None	8.06609	12.7733
21928	Breast-Cancer	GSE61304	GSM1501830	T	None	9.40301	13.4875
21929	Breast-Cancer	GSE61304	GSM1501831	T	None	8.5157	13.9353
21930	Breast-Cancer	GSE61304	GSM1501832	T	None	7.55459	13.209
21931	Breast-Cancer	GSE61304	GSM1501833	T	None	8.26679	13.3462
21932	Breast-Cancer	GSE61304	GSM1501834	T	None	7.79442	12.9491
21933	Breast-Cancer	GSE61304	GSM1501835	T	None	6.91886	13.5324
21934	Breast-Cancer	GSE61304	GSM1501836	T	None	9.48985	13.3993
21935	Breast-Cancer	GSE61304	GSM1501837	T	None	7.47573	13.5555
21936	Breast-Cancer	GSE61304	GSM1501838	T	None	8.74819	13.081
21937	Breast-Cancer	GSE61304	GSM1501839	T	None	8.58872	12.7895
21938	Breast-Cancer	GSE61304	GSM1501840	T	None	7.69349	13.4732
21939	Breast-Cancer	GSE61304	GSM1501841	T	None	6.96578	13.1355
21940	Breast-Cancer	GSE61304	GSM1501842	T	None	7.56224	13.2084
21941	Breast-Cancer	GSE61304	GSM1501843	T	None	8.82018	13.6063
21942	Breast-Cancer	GSE61304	GSM1501844	T	None	7.04439	12.6535
21943	Breast-Cancer	GSE61304	GSM1501845	T	None	6.82018	13.4168
21944	Breast-Cancer	GSE61304	GSM1501846	T	None	8.13955	14.1075
21945	Breast-Cancer	GSE61304	GSM1501847	T	None	7.82655	12.9614
21946	Breast-Cancer	GSE61304	GSM1501848	T	None	7.40939	13.773
21947	Breast-Cancer	GSE61304	GSM1501850	T	None	8.08215	13.062
21948	Breast-Cancer	GSE61304	GSM1501851	T	None	6.14975	14.1451
21949	Breast-Cancer	GSE61304	GSM1501852	T	None	7.8009	13.2359
21950	Breast-Cancer	GSE61304	GSM1501853	T	None	7.09803	13.3285
21951	Breast-Cancer	GSE61304	GSM1501854	T	None	7.77479	13.7988
21952	Breast-Cancer	GSE61304	GSM1501855	T	None	9.59619	13.5683
21953	Breast-Cancer	GSE61304	GSM1501856	T	None	7.94251	13.014
21954	Breast-Cancer	GSE61304	GSM1501857	T	None	7.7211	13.6052
21955	Breast-Cancer	GSE61304	GSM1501858	T	None	6.04439	12.7368
21956	Breast-Cancer	GSE61304	GSM1501859	T	None	6	13.5098
21957	Breast-Cancer	GSE61304	GSM1501860	T	None	6.35755	13.3722
21958	Breast-Cancer	GSE61304	GSM1501861	T	None	7.16993	14.0961
21959	Breast-Cancer	GSE61304	GSM1501862	T	None	9.09276	14.7661
21960	Breast-Cancer	GSE61304	GSM1501863	T	None	6.70044	13.2559
21961	Breast-Cancer	GSE61304	GSM1501864	T	None	7.10852	13.9335
21962	Breast-Cancer	GSE61304	GSM1501866	T	None	9.75656	13.5134
21963	Breast-Cancer	GSE61304	GSM1501867	T	None	8.71081	13.2189
21964	Breast-Cancer	GSE61304	GSM1501868	T	None	9.79604	13.3877
21965	Breast-Cancer	GSE61304	GSM1501869	T	None	9.56033	13.1949
21966	Breast-Cancer	GSE61304	GSM1501870	T	None	9.64205	13.1688
21967	Breast-Cancer	GSE61304	GSM1501871	T	None	7.18982	13.2703
21968	Breast-Cancer	GSE61304	GSM1501872	T	None	7.13955	12.8821
21969	Breast-Cancer	GSE61304	GSM1501873	T	None	8.53138	13.1067
21970	Breast-Cancer	GSE61304	GSM1501874	T	None	9.9901	12.9202
21971	Breast-Cancer	GSE61304	GSM1501875	T	None	8.57365	14.3815
21972	Breast-Cancer	GSE61304	GSM1501876	T	None	6.62936	13.584
21973	Breast-Cancer	GSE61304	GSM1501877	T	None	7.58496	13.4281
21974	Breast-Cancer	GSE61304	GSM1501878	T	None	7.97728	12.7471
21975	Breast-Cancer	GSE6532	GSM151259	T	None	7.84549	13.6653
21976	Breast-Cancer	GSE6532	GSM151260	T	None	8.78136	13.8955
21977	Breast-Cancer	GSE6532	GSM151261	T	None	9.33539	14.213
21978	Breast-Cancer	GSE6532	GSM151262	T	None	8.71768	13.9527
21979	Breast-Cancer	GSE6532	GSM151263	T	None	8.33539	13.4674
21980	Breast-Cancer	GSE6532	GSM151264	T	None	10.3015	14.1547
21981	Breast-Cancer	GSE6532	GSM151265	T	None	11.1954	13.7588
21982	Breast-Cancer	GSE6532	GSM151266	T	None	7.49985	13.2137
21983	Breast-Cancer	GSE6532	GSM151267	T	None	10.3332	12.9995
21984	Breast-Cancer	GSE6532	GSM151268	T	None	8.2854	13.4297
21985	Breast-Cancer	GSE6532	GSM151269	T	None	10.7846	13.6778
21986	Breast-Cancer	GSE6532	GSM151270	T	None	9.11894	13.3825
21987	Breast-Cancer	GSE6532	GSM151271	T	None	9.3837	13.9019
21988	Breast-Cancer	GSE6532	GSM151272	T	None	8.75489	14.1403
21989	Breast-Cancer	GSE6532	GSM151273	T	None	8.54689	13.805
21990	Breast-Cancer	GSE6532	GSM151274	T	None	8.55842	13.9171
21991	Breast-Cancer	GSE6532	GSM151275	T	None	10.0444	14.1594
21992	Breast-Cancer	GSE6532	GSM151276	T	None	10.4481	13.7117
21993	Breast-Cancer	GSE6532	GSM151277	T	None	8.90388	13.8934
21994	Breast-Cancer	GSE6532	GSM151278	T	None	8.22882	13.6547
21995	Breast-Cancer	GSE6532	GSM151279	T	None	8.53528	13.5509
21996	Breast-Cancer	GSE6532	GSM151280	T	None	8.81698	13.6913
21997	Breast-Cancer	GSE6532	GSM151281	T	None	8.26209	13.685
21998	Breast-Cancer	GSE6532	GSM151282	T	None	8.26209	14.0593
21999	Breast-Cancer	GSE6532	GSM151283	T	None	10.9418	13.3903
22000	Breast-Cancer	GSE6532	GSM151284	T	None	9.40088	13.3136
22001	Breast-Cancer	GSE6532	GSM151285	T	None	8.93958	13.2098
22002	Breast-Cancer	GSE6532	GSM151286	T	None	9.19229	14.6424
22003	Breast-Cancer	GSE6532	GSM151287	T	None	9.11114	13.7883
22004	Breast-Cancer	GSE6532	GSM151288	T	None	9.25503	13.9492
22005	Breast-Cancer	GSE6532	GSM151289	T	None	10.1923	13.8017
22006	Breast-Cancer	GSE6532	GSM151290	T	None	10.84	13.7327
22007	Breast-Cancer	GSE6532	GSM151291	T	None	9.75154	13.3368
22008	Breast-Cancer	GSE6532	GSM151292	T	None	10.733	13.0531
22009	Breast-Cancer	GSE6532	GSM151293	T	None	8.19476	13.8283
22010	Breast-Cancer	GSE6532	GSM151294	T	None	8.55459	14.3239
22011	Breast-Cancer	GSE6532	GSM151295	T	None	10.4263	13.9146
22012	Breast-Cancer	GSE6532	GSM151296	T	None	9.96	13.2618
22013	Breast-Cancer	GSE6532	GSM151297	T	None	7.58496	13.6208
22014	Breast-Cancer	GSE6532	GSM151298	T	None	8.33092	14.3973
22015	Breast-Cancer	GSE6532	GSM151299	T	None	9.82177	14.0414
22016	Breast-Cancer	GSE6532	GSM151300	T	None	9.37721	14.3521
22017	Breast-Cancer	GSE6532	GSM151301	T	None	8.40088	13.5797
22018	Breast-Cancer	GSE6532	GSM151302	T	None	7.47573	14.3074
22019	Breast-Cancer	GSE6532	GSM151303	T	None	8.01123	13.6171
22020	Breast-Cancer	GSE6532	GSM151304	T	None	8.27146	13.3387
22021	Breast-Cancer	GSE6532	GSM151305	T	None	8.40088	13.6065
22022	Breast-Cancer	GSE6532	GSM151306	T	None	8.26209	13.665
22023	Breast-Cancer	GSE6532	GSM151307	T	None	8.57743	13.3294
22024	Breast-Cancer	GSE6532	GSM151308	T	None	8.24317	13.8794
22025	Breast-Cancer	GSE6532	GSM151309	T	None	9.47978	13.5448
22026	Breast-Cancer	GSE6532	GSM151310	T	None	8.29921	14.2027
22027	Breast-Cancer	GSE6532	GSM151311	T	None	11.4299	13.949
22028	Breast-Cancer	GSE6532	GSM151312	T	None	8.75489	13.6992
22029	Breast-Cancer	GSE6532	GSM151313	T	None	7.62936	13.8594
22030	Breast-Cancer	GSE6532	GSM151314	T	None	8.41785	13.1822
22031	Breast-Cancer	GSE6532	GSM151315	T	None	9.22159	13.7549
22032	Breast-Cancer	GSE6532	GSM151316	T	None	9.13443	13.8846
22033	Breast-Cancer	GSE6532	GSM151317	T	None	10.2981	14.3408
22034	Breast-Cancer	GSE6532	GSM151318	T	None	8.07682	13.6662
22035	Breast-Cancer	GSE6532	GSM151319	T	None	8.67596	13.5899
22036	Breast-Cancer	GSE6532	GSM151320	T	None	10.1774	14.3406
22037	Breast-Cancer	GSE6532	GSM151321	T	None	9.04712	13.7687
22038	Breast-Cancer	GSE6532	GSM151322	T	None	9.39874	14.1994
22039	Breast-Cancer	GSE6532	GSM151323	T	None	8.55842	14.1822
22040	Breast-Cancer	GSE6532	GSM151324	T	None	9.49985	13.806
22041	Breast-Cancer	GSE6532	GSM151325	T	None	9.18488	14.0356
22042	Breast-Cancer	GSE6532	GSM151326	T	None	10.3542	13.166
22043	Breast-Cancer	GSE6532	GSM151327	T	None	9.30606	14.2811
22044	Breast-Cancer	GSE6532	GSM151328	T	None	8.46761	13.7088
22045	Breast-Cancer	GSE6532	GSM151329	T	None	9.82337	13.6742
22046	Breast-Cancer	GSE6532	GSM151330	T	None	8.93664	13.5546
22047	Breast-Cancer	GSE6532	GSM151331	T	None	10.7482	14.1529
22048	Breast-Cancer	GSE6532	GSM151332	T	None	11.1293	13.9876
22049	Breast-Cancer	GSE6532	GSM151333	T	None	7.27612	14.0178
22050	Breast-Cancer	GSE6532	GSM151334	T	None	9.55267	13.7073
22051	Breast-Cancer	GSE6532	GSM151335	T	None	8.47978	13.9784
22052	Breast-Cancer	GSE6532	GSM151336	T	None	7.67243	14.4434
22053	Breast-Cancer	GSE6532	GSM151337	T	None	9.26679	13.6648
22054	Breast-Cancer	GSE6532	GSM151338	T	None	7.02237	14.3393
22055	Breast-Cancer	GSE6532	GSM151339	T	None	9.62022	13.7811
22056	Breast-Cancer	GSE6532	GSM151340	T	None	8.19967	14.3385
22057	Breast-Cancer	GSE6532	GSM151341	T	None	7.89482	13.9594
22058	Breast-Cancer	GSE6532	GSM151342	T	None	9.40939	13.565
22059	Breast-Cancer	GSE6532	GSM151343	T	None	6.74147	14.1892
22060	Breast-Cancer	GSE6532	GSM151344	T	None	6.75489	14.2704
22061	Breast-Cancer	GSE6532	GSM151345	T	None	8.04439	13.9784
22062	Breast-Cancer	GSE2109	GSM152564	T	None	9.7039	13.8096
22063	Breast-Cancer	GSE2109	GSM152569	T	None	9.17243	12.9979
22064	Breast-Cancer	GSE2109	GSM152570	T	None	8.77808	13.2047
22065	Breast-Cancer	GSE2109	GSM152571	T	None	8.31288	12.7232
22066	Breast-Cancer	GSE2109	GSM152576	T	None	12.3292	13.3841
22067	Breast-Cancer	GSE2109	GSM152585	T	None	10.8657	13.805
22068	Breast-Cancer	GSE2109	GSM152590	T	None	9.77643	13.6534
22069	Breast-Cancer	GSE2109	GSM152605	T	None	10.5765	13.1157
22070	Breast-Cancer	GSE2109	GSM152615	T	None	9.64746	12.9714
22071	Breast-Cancer	GSE2109	GSM152616	T	None	9.19722	13.3081
22072	Breast-Cancer	GSE2109	GSM152618	T	None	8.48784	13.3478
22073	Breast-Cancer	GSE2109	GSM152620	T	None	9.5812	14.4064
22074	Breast-Cancer	GSE2109	GSM152621	T	None	8.84235	13.6628
22075	Breast-Cancer	GSE2109	GSM152627	T	None	7.19967	13.8113
22076	Breast-Cancer	GSE2109	GSM152645	T	None	9.96578	12.9399
22077	Breast-Cancer	GSE2109	GSM152661	T	None	9.56605	13.7042
22078	Breast-Cancer	GSE2109	GSM152669	T	None	8.99152	13.4099
22079	Breast-Cancer	GSE2109	GSM152678	T	None	9.53916	13.073
22080	Breast-Cancer	GSE2109	GSM152680	T	None	10.7507	13.3147
22081	Breast-Cancer	GSE2109	GSM152685	T	None	11.3696	13.1463
22082	Breast-Cancer	GSE2109	GSM152691	T	None	8.46761	13.4337
22083	Breast-Cancer	GSE2109	GSM152698	T	None	8.63662	14.5314
22084	Breast-Cancer	GSE2109	GSM152699	T	None	9.99577	12.6872
22085	Breast-Cancer	GSE2109	GSM152707	T	None	9.59805	13.1483
22086	Breast-Cancer	GSE2109	GSM152711	T	None	11.1948	13.8531
22087	Breast-Cancer	GSE2109	GSM152713	T	None	9.50977	13.1957
22088	Breast-Cancer	GSE2109	GSM152729	T	None	7.57743	13.0755
22089	Breast-Cancer	GSE2109	GSM152753	T	None	7.20945	13.8864
22090	Breast-Cancer	GSE2109	GSM152759	T	None	7.94837	13.4979
22091	Breast-Cancer	GSE2109	GSM152761	T	None	8.5157	14.0484
22092	Breast-Cancer	GSE2109	GSM152766	T	None	8.2854	13.2309
22093	Breast-Cancer	GSE2109	GSM152768	T	None	8.27612	13.452
22094	Breast-Cancer	GSE2109	GSM152775	T	None	7.2384	13.0264
22095	Breast-Cancer	GSE2109	GSM152776	T	None	8.633	14.4799
22096	Breast-Cancer	GSE2109	GSM152781	T	None	9.5216	13.0264
22097	Breast-Cancer	GSE2109	GSM152782	T	None	9.31061	14.0262
22098	Breast-Cancer	GSE2109	GSM152803	T	None	9.88264	12.7082
22105	Breast-Cancer	GSE65216	GSM1588971	T	None	8.65105	13.5066
22106	Breast-Cancer	GSE65216	GSM1588972	T	None	11.3826	14.1438
22107	Breast-Cancer	GSE65216	GSM1588973	T	None	11.2685	14.0702
22108	Breast-Cancer	GSE65216	GSM1588974	T	None	9.56605	13.7262
22109	Breast-Cancer	GSE65216	GSM1588975	T	None	9.31061	13.5163
22110	Breast-Cancer	GSE65216	GSM1588976	T	None	9.51964	13.8733
22111	Breast-Cancer	GSE65216	GSM1588977	T	None	9.13443	13.953
22112	Breast-Cancer	GSE65216	GSM1588978	T	None	8.91886	14.0616
22113	Breast-Cancer	GSE65216	GSM1588979	T	None	8.84549	13.999
22114	Breast-Cancer	GSE65216	GSM1588980	T	None	7.87036	13.435
22115	Breast-Cancer	GSE65216	GSM1588981	T	None	10.6193	13.9349
22116	Breast-Cancer	GSE65216	GSM1588982	T	None	9.28077	13.9693
22117	Breast-Cancer	GSE65216	GSM1588983	T	None	9.16992	13.9112
22118	Breast-Cancer	GSE65216	GSM1588984	T	None	6.89482	13.7912
22119	Breast-Cancer	GSE65216	GSM1588985	T	None	6.94251	13.9029
22120	Breast-Cancer	GSE65216	GSM1588986	T	None	8.29002	13.4885
22121	Breast-Cancer	GSE65216	GSM1588987	T	None	8.62205	13.5535
22122	Breast-Cancer	GSE65216	GSM1588988	T	None	8.06609	14.0955
22123	Breast-Cancer	GSE65216	GSM1588989	T	None	8.24317	14.3814
22124	Breast-Cancer	GSE65216	GSM1588990	T	None	8.48784	14.531
22125	Breast-Cancer	GSE65216	GSM1588991	T	None	10.0417	13.5836
22126	Breast-Cancer	GSE65216	GSM1588992	T	None	9.70044	13.6626
22127	Breast-Cancer	GSE65216	GSM1588993	T	None	7.81378	13.7049
22128	Breast-Cancer	GSE65216	GSM1588994	T	None	7.81378	13.567
22129	Breast-Cancer	GSE65216	GSM1588995	T	None	7.03342	14.1035
22130	Breast-Cancer	GSE65216	GSM1588996	T	None	7.48382	13.8617
22131	Breast-Cancer	GSE65216	GSM1588997	T	None	9.41574	13.5954
22132	Breast-Cancer	GSE65216	GSM1588998	T	None	9.84078	13.0558
22133	Breast-Cancer	GSE65216	GSM1588999	T	None	9.86264	12.911
22134	Breast-Cancer	GSE65216	GSM1589000	T	None	8.7211	14.2838
22135	Breast-Cancer	GSE65216	GSM1589001	T	None	8.87652	14.5
22136	Breast-Cancer	GSE65216	GSM1589002	T	None	9.02791	13.7733
22137	Breast-Cancer	GSE65216	GSM1589003	T	None	8.47167	14.3197
22138	Breast-Cancer	GSE65216	GSM1589004	T	None	9.13699	13.4423
22139	Breast-Cancer	GSE65216	GSM1589005	T	None	8.01123	13.2284
22140	Breast-Cancer	GSE65216	GSM1589006	T	None	10.1344	14.2586
22141	Breast-Cancer	GSE65216	GSM1589007	T	None	9.95855	14.18
22142	Breast-Cancer	GSE65216	GSM1589008	T	None	9.86419	13.8831
22143	Breast-Cancer	GSE65216	GSM1589009	T	None	9.05528	13.6381
22144	Breast-Cancer	GSE65216	GSM1589010	T	None	9.11634	13.562
22145	Breast-Cancer	GSE65216	GSM1589011	T	None	8.19476	13.7984
22146	Breast-Cancer	GSE65216	GSM1589012	T	None	8.224	14.787
22147	Breast-Cancer	GSE65216	GSM1589013	T	None	9.58308	13.7408
22148	Breast-Cancer	GSE65216	GSM1589014	T	None	9.31741	13.7386
22149	Breast-Cancer	GSE65216	GSM1589015	T	None	8.99152	13.7306
22150	Breast-Cancer	GSE65216	GSM1589016	T	None	10.29	13.8003
22151	Breast-Cancer	GSE65216	GSM1589017	T	None	7.42626	13.6337
22152	Breast-Cancer	GSE65216	GSM1589018	T	None	10.3859	13.6798
22153	Breast-Cancer	GSE65216	GSM1589019	T	None	10.5236	13.7311
22154	Breast-Cancer	GSE65216	GSM1589020	T	None	11.0035	14.1102
22155	Breast-Cancer	GSE65216	GSM1589021	T	None	10.567	13.5062
22156	Breast-Cancer	GSE65216	GSM1589022	T	None	9.28771	13.602
22157	Breast-Cancer	GSE65216	GSM1589023	T	None	8.84235	13.7737
22158	Breast-Cancer	GSE65216	GSM1589024	T	None	9.27612	13.8621
22159	Breast-Cancer	GSE65216	GSM1589025	T	None	11.8884	13.5316
22160	Breast-Cancer	GSE65216	GSM1589026	T	None	10.236	13.8662
22161	Breast-Cancer	GSE65216	GSM1589027	T	None	10.445	13.4709
22162	Breast-Cancer	GSE65216	GSM1589028	T	None	8.58496	13.294
22163	Breast-Cancer	GSE65216	GSM1589029	T	None	8.3443	13.2095
22164	Breast-Cancer	GSE65216	GSM1589030	T	None	9.97871	14.4474
22165	Breast-Cancer	GSE65216	GSM1589031	T	None	7.79442	13.6577
22166	Breast-Cancer	GSE65216	GSM1589032	T	None	7.8392	13.8004
22167	Breast-Cancer	GSE65216	GSM1589033	T	None	7.43463	13.263
22168	Breast-Cancer	GSE65216	GSM1589034	T	None	8.82018	13.1847
22169	Breast-Cancer	GSE65216	GSM1589035	T	None	9.01402	14.4805
22170	Breast-Cancer	GSE65216	GSM1589036	T	None	8.54303	14.5424
22171	Breast-Cancer	GSE65216	GSM1589037	T	None	8.85487	13.2534
22172	Breast-Cancer	GSE65216	GSM1589038	T	None	8.11894	14.1699
22173	Breast-Cancer	GSE65216	GSM1589039	T	None	8.48382	13.7529
22174	Breast-Cancer	GSE65216	GSM1589040	T	None	8.16491	13.8222
22175	Breast-Cancer	GSE65216	GSM1589041	T	None	9.0607	14.003
22176	Breast-Cancer	GSE65216	GSM1589042	T	None	8.25739	13.6171
22177	Breast-Cancer	GSE65216	GSM1589043	T	None	8.224	13.5559
22178	Breast-Cancer	GSE65216	GSM1589044	T	None	9.73978	14.7767
22179	Breast-Cancer	GSE65216	GSM1589045	T	None	8.76819	14.2113
22180	Breast-Cancer	GSE65216	GSM1589046	T	None	9.84706	12.7605
22181	Breast-Cancer	GSE65216	GSM1589047	T	None	13.5401	13.2606
22182	Breast-Cancer	GSE65216	GSM1589048	T	None	12.9146	13.4293
22183	Breast-Cancer	GSE65216	GSM1589049	T	None	12.1684	14.5347
22184	Breast-Cancer	GSE65216	GSM1589050	T	None	8.03342	14.2586
22185	Breast-Cancer	GSE65216	GSM1589051	T	None	11.9751	14.1502
22186	Breast-Cancer	GSE65216	GSM1589052	T	None	9.95855	12.2354
22187	Breast-Cancer	GSE65216	GSM1589053	T	None	11.0355	13.8047
22188	Breast-Cancer	GSE65216	GSM1589054	T	None	8.62205	14.3043
22189	Breast-Cancer	GSE65216	GSM1589055	T	None	8.31741	14.0357
22190	Breast-Cancer	GSE65216	GSM1589056	T	None	9.74147	14.0215
22191	Breast-Cancer	GSE65216	GSM1589057	T	None	11.0553	14.2138
22192	Breast-Cancer	GSE65216	GSM1589058	T	None	8.91289	13.968
22193	Breast-Cancer	GSE65216	GSM1589059	T	None	8.62571	13.9966
22194	Breast-Cancer	GSE65216	GSM1589060	T	None	8.01681	12.9947
22195	Breast-Cancer	GSE65216	GSM1589061	T	None	9.05528	13.4115
22196	Breast-Cancer	GSE65216	GSM1589062	T	None	8.7039	13.8635
22197	Breast-Cancer	GSE65216	GSM1589063	T	None	8.47167	13.0604
22198	Breast-Cancer	GSE65216	GSM1589064	T	None	9.36413	13.1853
22199	Breast-Cancer	GSE65216	GSM1589065	T	None	10.7288	13.2854
22200	Breast-Cancer	GSE65216	GSM1589066	T	None	10.1059	12.5736
22201	Breast-Cancer	GSE65216	GSM1589067	T	None	11.3652	12.9511
22202	Breast-Cancer	GSE65216	GSM1589068	T	None	7.92481	13.4622
22203	Breast-Cancer	GSE65216	GSM1589069	T	None	9.03892	12.8794
22204	Breast-Cancer	GSE65216	GSM1589070	T	None	10.6582	12.0192
22205	Breast-Cancer	GSE65216	GSM1589071	T	None	10.7039	13.2824
22206	Breast-Cancer	GSE65216	GSM1589072	T	None	9.3966	12.7071
22207	Breast-Cancer	GSE65216	GSM1589073	T	None	10.9031	13.5965
22208	Breast-Cancer	GSE65216	GSM1589074	T	None	10.2204	13.271
22209	Breast-Cancer	GSE65216	GSM1589075	T	None	8.60733	13.3379
22210	Breast-Cancer	GSE65216	GSM1589076	T	None	9.02514	13.5798
22211	Breast-Cancer	GSE65216	GSM1589077	T	None	11.5873	13.7101
22212	Breast-Cancer	GSE65216	GSM1589078	T	None	10.5603	13.8232
22213	Breast-Cancer	GSE65216	GSM1589079	T	None	11.0112	13.317
22214	Breast-Cancer	GSE65216	GSM1589080	T	None	9.47167	13.4041
22215	Breast-Cancer	GSE65216	GSM1589081	T	None	11.2656	13.0194
22216	Breast-Cancer	GSE65216	GSM1589082	T	None	12.0338	12.9381
[truncated: 4,050 more rows]
