# Supplementary material for: Inverse FASN and LDHA correlation drives metabolic resistance in breast cancer
Source: J Transl Med. 2024 Jul 24;22:676. doi: 10.1186/s12967-024-05517-9 (PMC11267768; doi:10.1186/s12967-024-05517-9)
Supplement: Supplementary file 3 — Additional file 3. [file 12967_2024_5517_MOESM3_ESM.xlsx]

## Sheet: Foglio2
Dataset_ID	Sample_ID	Subtype	Prognosis_time	Prognosis	FASN_Expression	LDHA_Expression
GSE17907	GSM447238	1	None	None	12.6117	13.2353
GSE17907	GSM447240	1	None	None	10.5746	12.5613
GSE17907	GSM447244	1	None	None	11.9567	12.971
GSE20713	GSM519736	1	None	None	9.04166	13.5282
GSE20713	GSM519762	1	None	None	8.79766	13.3691
GSE20713	GSM519772	1	None	None	7.59246	13.9737
GSE20713	GSM519788	1	None	None	8.02791	13.3269
GSE20713	GSM519789	1	None	None	8.69349	13.4797
GSE20713	GSM519790	1	None	None	7.49185	13.0367
GSE20713	GSM519791	1	None	None	9.13443	13.8173
GSE20713	GSM519795	1	None	None	9.42417	13.8471
GSE20713	GSM519798	1	None	None	8.31288	13.3264
GSE20713	GSM519804	1	None	None	7.7879	13.5367
GSE20713	GSM519807	1	None	None	7.76155	13.5229
GSE20713	GSM519809	1	None	None	8.46761	13.6708
GSE20713	GSM519810	1	None	None	7.78136	13.6095
GSE31448	GSM781454	1	None	None	11.713	13.4867
GSE31448	GSM781405	1	None	None	12.6223	13.4982
GSE31448	GSM781389	1	None	None	10.6961	13.5631
GSE31448	GSM781412	1	None	None	11.8549	13.3997
GSE31448	GSM781553	1	None	None	10.4502	13.7442
GSE31448	GSM781436	1	None	None	10.0126	13.3404
GSE31448	GSM781547	1	None	None	9.49386	12.9086
GSE31448	GSM781367	1	None	None	9.46761	12.3399
GSE31448	GSM781404	1	None	None	9.26679	13.0924
GSE31448	GSM781549	1	None	None	10.5226	12.6907
GSE31448	GSM781529	1	None	None	10.4666	13.475
GSE31448	GSM781446	1	None	None	8.89178	13.147
GSE31448	GSM781481	1	None	None	8.71081	13.8407
GSE31448	GSM781411	1	None	None	9.28309	13.2855
GSE31448	GSM781533	1	None	None	9.64386	13.9748
GSE31448	GSM781437	1	None	None	8.43879	12.0396
GSE31448	GSM781424	1	None	None	12.6876	13.6378
GSE31448	GSM781546	1	None	None	10.7237	13.453
GSE31448	GSM781527	1	None	None	11.9388	12.9535
GSE31448	GSM781347	1	None	None	12.3211	12.9692
GSE31448	GSM781406	1	None	None	10.9701	13.268
GSE31448	GSM781350	1	None	None	10.0056	12.4427
GSE31448	GSM781418	1	None	None	11.8502	12.3845
GSE31448	GSM781416	1	None	None	11.7095	13.3931
GSE31448	GSM781348	1	None	None	10.0224	12.7157
GSE31448	GSM781530	1	None	None	10.825	14.2114
GSE31448	GSM781383	1	None	None	9.55459	12.7532
GSE31448	GSM781387	1	None	None	8.46761	12.7871
GSE31448	GSM781349	1	None	None	11.021	12.8572
GSE31448	GSM781421	1	None	None	9.78953	12.9069
GSE31448	GSM781426	1	None	None	9.11894	13.0588
GSE31448	GSM781408	1	None	None	8.66178	11.8502
GSE21653	GSM540341	1	None	None	10.4645	13.7578
GSE21653	GSM540315	1	None	None	11.9567	12.971
GSE21653	GSM540321	1	None	None	9.66534	13.9963
GSE21653	GSM540240	1	None	None	11.7266	13.5
GSE21653	GSM540197	1	None	None	9.29692	13.2992
GSE21653	GSM540212	1	None	None	9.13443	13.0726
GSE21653	GSM540198	1	None	None	11.8688	13.4136
GSE21653	GSM540222	1	None	None	10.0279	13.3548
GSE21653	GSM540337	1	None	None	10.5382	12.7067
GSE21653	GSM540192	1	None	None	10.9858	13.2841
GSE21653	GSM540318	1	None	None	10.8486	14.235
GSE21653	GSM540317	1	None	None	10.5008	13.5088
GSE21653	GSM540232	1	None	None	8.90689	13.1619
GSE21653	GSM540169	1	None	None	9.56796	12.7661
GSE21653	GSM540153	1	None	None	9.4818	12.3531
GSE21653	GSM540202	1	None	None	11.7228	13.4063
GSE21653	GSM540334	1	None	None	10.7389	13.4675
GSE21653	GSM540207	1	None	None	9.80252	12.9194
GSE21653	GSM540335	1	None	None	9.51175	12.9254
GSE21653	GSM540191	1	None	None	12.6371	13.513
GSE21653	GSM540134	1	None	None	10.0348	12.7279
GSE21653	GSM540135	1	None	None	11.0369	12.8733
GSE21653	GSM540133	1	None	None	12.3385	12.9864
GSE21653	GSM540173	1	None	None	8.48382	12.8021
GSE21653	GSM540175	1	None	None	10.7099	13.5768
GSE21653	GSM540190	1	None	None	9.28309	13.1051
GSE21653	GSM540194	1	None	None	8.67948	11.8642
GSE21653	GSM540204	1	None	None	11.8661	12.4003
GSE21653	GSM540136	1	None	None	10.021	12.4584
GSE21653	GSM540223	1	None	None	8.45121	12.0532
GSE21653	GSM540210	1	None	None	12.7028	13.653
GSE21653	GSM540267	1	None	None	8.72792	13.8546
GSE16446	GSM411345	1	19.9667	Dead	7.87652	13.5977
GSE16446	GSM411385	1	31.3333	Dead	10.8734	13.4715
GSE17907	GSM447213	2	None	None	12.5575	13.4797
GSE17907	GSM447214	2	None	None	9.53916	13.3174
GSE17907	GSM447217	2	None	None	11.158	13.2152
GSE17907	GSM447222	2	None	None	11.233	13.1861
GSE17907	GSM447228	2	None	None	9.69	13.3046
GSE17907	GSM447242	2	None	None	11.9403	12.4173
GSE17907	GSM447207	2	None	None	11.9894	13.7881
GSE17907	GSM447208	2	None	None	12.0109	13.1488
GSE17907	GSM447227	2	None	None	10.0701	13.2716
GSE17907	GSM447243	2	None	None	12.2006	13.0509
GSE20713	GSM519768	2	None	None	8.29002	13.6065
GSE20713	GSM519780	2	None	None	8.30834	13.4441
GSE20713	GSM519781	2	None	None	8.61839	13.1746
GSE20713	GSM519785	2	None	None	9.59432	13.7669
GSE20713	GSM519793	2	None	None	11.4131	13.5205
GSE31448	GSM781525	2	None	None	12.2297	13.5914
GSE31448	GSM781548	2	None	None	10.3912	13.3773
GSE31448	GSM781402	2	None	None	12.258	13.0177
GSE31448	GSM781453	2	None	None	11.151	12.7288
GSE31448	GSM781397	2	None	None	7.40088	14.2639
GSE31448	GSM781443	2	None	None	10.1293	13.4078
GSE31448	GSM781541	2	None	None	9.29692	13.2466
GSE31448	GSM781556	2	None	None	10.1331	13.0212
GSE31448	GSM781534	2	None	None	9.18239	14.2964
GSE31448	GSM781551	2	None	None	13.4959	13.0329
GSE31448	GSM781439	2	None	None	10.445	13.109
GSE31448	GSM781353	2	None	None	9.95128	11.1189
GSE31448	GSM781358	2	None	None	10.3163	13.5322
GSE31448	GSM781465	2	None	None	12.543	13.4652
GSE31448	GSM781489	2	None	None	11.5507	13.5923
GSE31448	GSM781444	2	None	None	11.6764	12.2009
GSE31448	GSM781542	2	None	None	10.7194	13.1754
GSE31448	GSM781576	2	None	None	11.0251	12.7074
GSE31448	GSM781332	2	None	None	9.69	14.1569
GSE31448	GSM781365	2	None	None	10.2143	13.4268
GSE31448	GSM781559	2	None	None	9.24317	13.7808
GSE31448	GSM781370	2	None	None	7.93074	13.4286
GSE31448	GSM781469	2	None	None	8.65821	14.036
GSE31448	GSM781445	2	None	None	11.9654	11.6502
GSE31448	GSM781399	2	None	None	12.5934	13.6592
GSE31448	GSM781413	2	None	None	8.41785	13.5961
GSE31448	GSM781394	2	None	None	11.1415	13.1995
GSE31448	GSM781363	2	None	None	8.96	12.7781
GSE31448	GSM781415	2	None	None	10.3761	13.0329
GSE31448	GSM781448	2	None	None	9.82814	13.5223
GSE31448	GSM781545	2	None	None	11.9447	13.2955
GSE31448	GSM781499	2	None	None	12.0203	12.5864
GSE31448	GSM781550	2	None	None	12.1075	12.6334
GSE31448	GSM781364	2	None	None	10.6733	12.9629
GSE31448	GSM781393	2	None	None	10.6627	13.8209
GSE31448	GSM781345	2	None	None	10.2854	13.8076
GSE31448	GSM781508	2	None	None	13.0836	13.014
GSE31448	GSM781539	2	None	None	10.1687	13.5423
GSE31448	GSM781571	2	None	None	9.68475	13.5575
GSE31448	GSM781493	2	None	None	11.9791	13.7776
GSE31448	GSM781359	2	None	None	12.717	12.8168
GSE31448	GSM781403	2	None	None	9.85798	13.4014
GSE31448	GSM781425	2	None	None	11.8478	13.6897
GSE31448	GSM781417	2	None	None	9.52943	12.859
GSE31448	GSM781566	2	None	None	10.3966	13.8037
GSE31448	GSM781532	2	None	None	9.31741	13.3752
GSE31448	GSM781326	2	None	None	9.85487	13.1553
GSE31448	GSM781440	2	None	None	10.0485	12.9041
GSE31448	GSM781441	2	None	None	11.0021	12.9313
GSE31448	GSM781455	2	None	None	9.82814	12.8096
GSE31448	GSM781385	2	None	None	11.9954	13.1333
GSE31448	GSM781414	2	None	None	9.57743	12.9239
GSE31448	GSM781322	2	None	None	10.0348	13.2377
GSE31448	GSM781472	2	None	None	10.0593	13.4741
GSE31448	GSM781407	2	None	None	9.51767	13.9485
GSE31448	GSM781461	2	None	None	11.4828	12.2709
GSE31448	GSM781451	2	None	None	8.86728	12.9809
GSE31448	GSM781380	2	None	None	10.6511	12.6253
GSE31448	GSM781507	2	None	None	11.4486	13.0312
GSE31448	GSM781376	2	None	None	10.3151	12.7948
GSE31448	GSM781518	2	None	None	11.741	12.8765
GSE31448	GSM781500	2	None	None	13.0972	12.8924
GSE31448	GSM781511	2	None	None	9.86419	12.7538
GSE31448	GSM781331	2	None	None	9.90388	14.0626
GSE31448	GSM781343	2	None	None	9.13443	12.2207
GSE31448	GSM781543	2	None	None	7.89482	14.1698
GSE31448	GSM781480	2	None	None	9.17742	13.3666
GSE31448	GSM781540	2	None	None	10.7855	12.4576
GSE31448	GSM781434	2	None	None	11.3966	12.9189
GSE31448	GSM781384	2	None	None	9.45533	13.9349
GSE31448	GSM781476	2	None	None	9.27612	14.1906
GSE31448	GSM781457	2	None	None	11.318	13.0243
GSE31448	GSM781366	2	None	None	9.13955	13.4939
GSE31448	GSM781459	2	None	None	9.83447	11.8595
GSE31448	GSM781447	2	None	None	9.71596	12.2015
GSE31448	GSM781561	2	None	None	10.5048	13.2461
GSE31448	GSM781419	2	None	None	10.4584	13.1875
GSE31448	GSM781528	2	None	None	10.3987	12.8708
GSE31448	GSM781562	2	None	None	10.4543	13.2381
GSE21653	GSM540316	2	None	None	10.4157	12.8876
GSE21653	GSM540320	2	None	None	9.33985	13.3967
GSE21653	GSM540306	2	None	None	11.7553	12.8906
GSE21653	GSM540166	2	None	None	10.6653	12.6396
GSE21653	GSM540245	2	None	None	9.84862	11.8731
GSE21653	GSM540336	2	None	None	10.4105	13.397
GSE21653	GSM540226	2	None	None	10.0661	12.9211
GSE21653	GSM540266	2	None	None	9.19229	13.3794
GSE21653	GSM540152	2	None	None	9.16491	13.5167
GSE21653	GSM540231	2	None	None	11.9989	11.6834
GSE21653	GSM540295	2	None	None	11.4625	13.0449
GSE21653	GSM540201	2	None	None	10.3912	13.0476
GSE21653	GSM540108	2	None	None	10.0701	13.2716
GSE21653	GSM540299	2	None	None	9.87805	12.7671
GSE21653	GSM540131	2	None	None	10.2992	13.8211
GSE21653	GSM540139	2	None	None	9.9901	11.1567
GSE21653	GSM540149	2	None	None	8.97728	12.7956
GSE21653	GSM540333	2	None	None	11.9607	13.3113
GSE21653	GSM540313	2	None	None	12.2429	13.6046
GSE21653	GSM540239	2	None	None	11.1662	12.7438
GSE21653	GSM540227	2	None	None	11.021	12.9495
GSE21653	GSM540144	2	None	None	10.3332	13.5499
GSE21653	GSM540229	2	None	None	10.1447	13.4221
GSE21653	GSM540233	2	None	None	9.73302	12.2177
GSE21653	GSM540225	2	None	None	10.4605	13.1236
GSE21653	GSM540330	2	None	None	10.7364	13.1924
GSE21653	GSM540171	2	None	None	12.0109	13.1488
GSE21653	GSM540179	2	None	None	10.6795	13.8381
GSE21653	GSM540322	2	None	None	9.21917	14.332
GSE21653	GSM540241	2	None	None	9.84549	12.8277
GSE21653	GSM540203	2	None	None	9.54689	12.8756
GSE21653	GSM540145	2	None	None	12.7381	12.8378
GSE21653	GSM540193	2	None	None	9.53722	13.9678
GSE21653	GSM540258	2	None	None	10.0755	13.4895
GSE21653	GSM540230	2	None	None	11.6909	12.2155
GSE21653	GSM540279	2	None	None	11.9894	13.7881
GSE21653	GSM540275	2	None	None	11.5694	13.6106
GSE21653	GSM540220	2	None	None	11.4094	12.9313
GSE21653	GSM540185	2	None	None	12.6055	13.6711
GSE21653	GSM540262	2	None	None	9.29232	14.2035
GSE21653	GSM540243	2	None	None	11.3365	13.043
GSE21653	GSM540247	2	None	None	11.4939	12.2816
GSE21653	GSM540286	2	None	None	12.0351	12.6013
GSE21653	GSM540344	2	None	None	10.1459	13.032
GSE21653	GSM540287	2	None	None	13.1131	12.9082
GSE21653	GSM540199	2	None	None	8.43463	13.61
GSE21653	GSM540328	2	None	None	10.8025	12.475
GSE21653	GSM540296	2	None	None	13.0997	13.0301
GSE21653	GSM540338	2	None	None	12.128	12.654
GSE21653	GSM540205	2	None	None	10.4717	13.2007
GSE21653	GSM540350	2	None	None	10.4717	13.2564
GSE21653	GSM540112	2	None	None	9.86882	13.1685
GSE21653	GSM540329	2	None	None	9.31515	13.2627
GSE21653	GSM540347	2	None	None	9.25739	13.7927
GSE21653	GSM540349	2	None	None	10.5187	13.26
GSE21653	GSM540129	2	None	None	9.14975	12.2351
GSE21653	GSM540200	2	None	None	9.59991	12.9445
GSE21653	GSM540150	2	None	None	10.6883	12.9773
GSE21653	GSM540189	2	None	None	9.87036	13.4142
GSE21653	GSM540188	2	None	None	12.2712	13.0308
GSE21653	GSM540234	2	None	None	9.84549	13.5387
GSE21653	GSM540211	2	None	None	11.8638	13.7051
GSE21653	GSM540170	2	None	None	9.47371	13.9527
GSE21653	GSM540180	2	None	None	11.158	13.2152
GSE21653	GSM540251	2	None	None	12.5575	13.4797
GSE21653	GSM540354	2	None	None	10.4168	13.824
GSE21653	GSM540339	2	None	None	13.5135	13.0505
GSE21653	GSM540162	2	None	None	10.3298	12.8086
GSE21653	GSM540327	2	None	None	10.1861	13.56
GSE21653	GSM540151	2	None	None	10.2324	13.4441
GSE21653	GSM540183	2	None	None	7.42626	14.282
GSE21653	GSM540237	2	None	None	8.8857	12.9952
GSE21653	GSM540331	2	None	None	7.91886	14.1908
GSE21653	GSM540255	2	None	None	8.68299	14.0579
GSE21653	GSM540117	2	None	None	9.91886	14.0764
GSE21653	GSM540359	2	None	None	9.69697	13.5691
GSE21653	GSM540364	2	None	None	11.0382	12.7202
GSE21653	GSM540156	2	None	None	7.94837	13.4435
GSE21653	GSM540118	2	None	None	9.7039	14.1688
GSE16446	GSM411302	2	57.4667	Dead	8.2384	13.4173
GSE16446	GSM411304	2	17.5667	Dead	10.8742	13.6354
GSE16446	GSM411314	2	41.9667	Dead	7.33985	14.4042
GSE16446	GSM411315	2	None	Dead	7.81378	14.3902
GSE16446	GSM411320	2	45.8667	Dead	7.56986	14.4902
GSE16446	GSM411323	2	59.0667	Dead	8.21432	13.6481
GSE16446	GSM411325	2	24.1667	Dead	8.22882	13.9472
GSE16446	GSM411330	2	52.9667	Dead	7.87036	13.5723
GSE16446	GSM411339	2	24.4	Alive	7.63662	12.515
GSE16446	GSM411341	2	55.9333	Dead	7.76818	14.4391
GSE16446	GSM411343	2	31.8667	Dead	7.49985	14.4017
GSE16446	GSM411349	2	38.1667	Alive	10.1923	13.3669
GSE16446	GSM411356	2	72.0667	Dead	7.18982	14.4816
GSE16446	GSM411358	2	25	Alive	6.04439	13.4015
GSE16446	GSM411362	2	50.8	Dead	9.64386	14.3214
GSE16446	GSM411383	2	45.9667	Dead	9.90689	14.2966
GSE16446	GSM411388	2	21.3667	Dead	8.14975	13.6323
GSE16446	GSM411393	2	32.2	Dead	8.55842	13.4547
GSE16446	GSM411395	2	66.6	Dead	7.5157	13.2589
GSE16446	GSM411402	2	67.0333	Dead	8.96	13.9449
GSE17907	GSM447225	3	None	None	12.3937	14.1863
GSE17907	GSM447197	3	None	None	11.9125	14.0529
GSE17907	GSM447198	3	None	None	10.4564	13.8073
GSE17907	GSM447199	3	None	None	10.4727	14.095
GSE17907	GSM447200	3	None	None	12.021	13.0798
GSE17907	GSM447201	3	None	None	9.15228	12.6847
GSE17907	GSM447202	3	None	None	11.0519	13.8231
GSE17907	GSM447203	3	None	None	11.3202	13.1121
GSE17907	GSM447209	3	None	None	11.809	13.2552
GSE17907	GSM447210	3	None	None	10.3219	13.3435
GSE17907	GSM447211	3	None	None	11.1046	13.7104
GSE17907	GSM447212	3	None	None	11.1605	13.3117
GSE17907	GSM447215	3	None	None	10.0112	14.2106
GSE17907	GSM447219	3	None	None	12.8759	12.8648
GSE17907	GSM447221	3	None	None	10.5594	13.3382
GSE17907	GSM447226	3	None	None	10.8361	13.5792
GSE17907	GSM447229	3	None	None	10.6519	14.4508
GSE17907	GSM447230	3	None	None	9.73978	13.7252
GSE17907	GSM447231	3	None	None	10.9174	14.2186
GSE17907	GSM447232	3	None	None	11.6618	13.2619
GSE17907	GSM447233	3	None	None	10.1254	13.6383
GSE17907	GSM447236	3	None	None	10.9866	13.5897
GSE17907	GSM447246	3	None	None	10.0028	13.519
GSE17907	GSM447247	3	None	None	11.4605	13.952
GSE17907	GSM447218	3	None	None	11.7616	13.8958
GSE17907	GSM447234	3	None	None	10.5068	13.5539
GSE17907	GSM447245	3	None	None	10.8392	13.5309
GSE20713	GSM519722	3	None	None	9.88417	14.603
GSE20713	GSM519723	3	None	None	8.45943	13.7606
GSE20713	GSM519724	3	None	None	9.76321	13.4446
GSE20713	GSM519725	3	None	None	8.78136	13.4284
GSE20713	GSM519726	3	None	None	8.27612	14.3904
GSE20713	GSM519727	3	None	None	7.22882	13.6758
GSE20713	GSM519728	3	None	None	8.77149	13.8395
GSE20713	GSM519729	3	None	None	8.67948	13.2726
GSE20713	GSM519730	3	None	None	8.25739	13.285
GSE20713	GSM519731	3	None	None	8.84549	13.6508
GSE20713	GSM519732	3	None	None	10.4471	13.5326
GSE20713	GSM519733	3	None	None	8.66178	13.1502
GSE20713	GSM519734	3	None	None	7.70736	13.9748
GSE20713	GSM519735	3	None	None	8.48382	13.8225
GSE20713	GSM519737	3	None	None	8.83605	13.7282
GSE20713	GSM519738	3	None	None	6.70044	14.5367
GSE20713	GSM519739	3	None	None	9.87805	13.8917
GSE20713	GSM519740	3	None	None	8.53916	13.5866
GSE20713	GSM519741	3	None	None	7.58496	14.0503
GSE20713	GSM519742	3	None	None	9.41574	12.795
GSE20713	GSM519743	3	None	None	8.38802	13.9573
GSE20713	GSM519744	3	None	None	9.57175	13.0205
GSE20713	GSM519745	3	None	None	8.37938	14.3253
GSE20713	GSM519746	3	None	None	6.30378	13.7823
GSE20713	GSM519747	3	None	None	8.49985	13.9479
GSE20713	GSM519748	3	None	None	10.1085	12.8547
GSE20713	GSM519749	3	None	None	9.40301	13.4865
GSE20713	GSM519750	3	None	None	8.65105	14.3596
GSE20713	GSM519751	3	None	None	10.42	14.3184
GSE20713	GSM519752	3	None	None	7.97728	13.4815
GSE20713	GSM519753	3	None	None	6.96578	12.8471
GSE20713	GSM519754	3	None	None	7.80735	13.8123
GSE20713	GSM519755	3	None	None	6.56986	13.8713
GSE20713	GSM519756	3	None	None	10.3772	13.7209
GSE20713	GSM519757	3	None	None	10.8819	13.8873
GSE20713	GSM519758	3	None	None	8.33092	13.5297
GSE20713	GSM519759	3	None	None	8.3443	13.1773
GSE20713	GSM519760	3	None	None	7.97154	12.5406
GSE20713	GSM519761	3	None	None	8.82337	13.492
GSE20713	GSM519763	3	None	None	9.92184	13.3173
GSE20713	GSM519764	3	None	None	6.49185	13.525
GSE20713	GSM519765	3	None	None	8.56986	13.2976
GSE20713	GSM519767	3	None	None	9.56224	13.6099
GSE20713	GSM519769	3	None	None	8.29002	13.815
GSE20713	GSM519770	3	None	None	8.51175	14.1008
GSE20713	GSM519771	3	None	None	9.89936	13.6434
GSE20713	GSM519773	3	None	None	8.65105	13.2228
GSE20713	GSM519774	3	None	None	7.54689	13.9624
GSE20713	GSM519775	3	None	None	8.87036	13.4381
GSE20713	GSM519776	3	None	None	9.55842	13.3379
GSE20713	GSM519777	3	None	None	10.5324	13.2611
GSE20713	GSM519778	3	None	None	10.5088	12.9518
GSE20713	GSM519779	3	None	None	8.56986	12.9706
GSE20713	GSM519782	3	None	None	9.48985	13.5212
GSE20713	GSM519783	3	None	None	9.73809	14.1585
GSE20713	GSM519784	3	None	None	8	13.1589
GSE20713	GSM519786	3	None	None	8.62936	14.2266
GSE20713	GSM519787	3	None	None	6.78136	14.3086
GSE20713	GSM519792	3	None	None	8.15482	12.9757
GSE20713	GSM519794	3	None	None	9.41785	13.7078
GSE20713	GSM519796	3	None	None	8.96578	13.7799
GSE20713	GSM519797	3	None	None	8.66178	13.7238
GSE20713	GSM519799	3	None	None	7.35755	14.6754
GSE20713	GSM519800	3	None	None	8.97441	14.4593
GSE20713	GSM519801	3	None	None	8.53916	14.3837
GSE20713	GSM519802	3	None	None	9.01959	12.9832
GSE20713	GSM519803	3	None	None	9.34873	13.8131
GSE20713	GSM519805	3	None	None	8.86109	13.8656
GSE20713	GSM519806	3	None	None	9.45327	14.5925
GSE20713	GSM519808	3	None	None	7.15987	13.7878
GSE13787	GSM346882	3	None	None	9.51964	13.8733
GSE13787	GSM346883	3	None	None	8.91588	14.0616
GSE13787	GSM346884	3	None	None	8.62205	13.5534
GSE13787	GSM346885	3	None	None	9.13699	13.4423
GSE13787	GSM346886	3	None	None	9.11374	13.562
GSE13787	GSM346887	3	None	None	8.224	14.7869
GSE13787	GSM346888	3	None	None	8.99152	13.7306
GSE13787	GSM346889	3	None	None	8.76818	14.2112
GSE13787	GSM346890	3	None	None	6.74147	12.8906
GSE13787	GSM346891	3	None	None	9.73978	14.7767
GSE13787	GSM346892	3	None	None	8.15987	13.8222
GSE13787	GSM346893	3	None	None	9.84706	12.7605
GSE13787	GSM346894	3	None	None	10.6184	13.9349
GSE13787	GSM346895	3	None	None	8.48382	14.5309
GSE13787	GSM346896	3	None	None	8.87652	14.5
GSE13787	GSM346897	3	None	None	10.5226	13.7311
GSE13787	GSM346898	3	None	None	10.445	13.4709
GSE13787	GSM346899	3	None	None	9.97871	14.4473
GSE13787	GSM346900	3	None	None	7.83289	13.8004
GSE13787	GSM346901	3	None	None	8.7039	13.8635
GSE13787	GSM346902	3	None	None	12.1684	14.5347
GSE13787	GSM346903	3	None	None	9.15987	14.9327
GSE13787	GSM346904	3	None	None	8.65105	13.5066
GSE31448	GSM781503	3	None	None	10.545	13.3242
GSE31448	GSM781544	3	None	None	13.3449	13.7849
GSE31448	GSM781351	3	None	None	12.1712	13.6315
GSE31448	GSM781514	3	None	None	10.6239	13.88
GSE31448	GSM781346	3	None	None	8.56224	14.2387
GSE31448	GSM781464	3	None	None	10.0661	13.7629
GSE31448	GSM781338	3	None	None	10.3026	13.3245
GSE31448	GSM781563	3	None	None	9.23122	13.6874
GSE31448	GSM781484	3	None	None	9.38154	14.032
GSE31448	GSM781554	3	None	None	11.5718	13.8472
GSE31448	GSM781575	3	None	None	11.9256	13.9319
GSE31448	GSM781463	3	None	None	9.26444	13.6352
GSE31448	GSM781378	3	None	None	12.8811	13.7861
GSE31448	GSM781409	3	None	None	9.07682	12.2527
GSE31448	GSM781567	3	None	None	8.59246	13.3297
GSE31448	GSM781483	3	None	None	10.9031	13.6315
GSE31448	GSM781504	3	None	None	10.058	13.0449
GSE31448	GSM781580	3	None	None	8.66534	14.3656
GSE31448	GSM781498	3	None	None	9.05528	13.7488
GSE31448	GSM781470	3	None	None	9.80252	13.4198
GSE31448	GSM781568	3	None	None	9.84862	13.6987
GSE31448	GSM781574	3	None	None	10.0196	13.5448
GSE31448	GSM781462	3	None	None	9.22882	14.5926
GSE31448	GSM781506	3	None	None	8.51175	13.5751
GSE31448	GSM781555	3	None	None	10.7142	13.757
GSE31448	GSM781429	3	None	None	10.5859	13.9269
GSE31448	GSM781485	3	None	None	9.33539	13.5584
GSE31448	GSM781395	3	None	None	8.90087	14.0625
GSE31448	GSM781495	3	None	None	9.13955	14.2556
GSE31448	GSM781423	3	None	None	8.58496	13.6196
GSE31448	GSM781352	3	None	None	10.69	14.6697
GSE31448	GSM781496	3	None	None	9.61655	14.1314
GSE31448	GSM781356	3	None	None	10.3794	12.8876
GSE31448	GSM781572	3	None	None	9.80896	13.1103
GSE31448	GSM781560	3	None	None	10.2155	13.6627
GSE31448	GSM781339	3	None	None	10.6221	12.8723
GSE31448	GSM781428	3	None	None	5.32193	14.8373
GSE31448	GSM781460	3	None	None	11.31	13.6996
GSE31448	GSM781474	3	None	None	8.43879	14.2475
GSE31448	GSM781340	3	None	None	10.3966	13.6408
GSE31448	GSM781374	3	None	None	11.2837	13.688
GSE31448	GSM781391	3	None	None	10.3151	13.7543
GSE31448	GSM781341	3	None	None	9.33092	14.0766
GSE31448	GSM781522	3	None	None	9.04712	13.4335
GSE31448	GSM781521	3	None	None	12.3737	14.1667
GSE31448	GSM781420	3	None	None	10.6321	14.4313
GSE31448	GSM781450	3	None	None	10.8971	14.1991
GSE31448	GSM781390	3	None	None	10.9837	14.0731
GSE31448	GSM781400	3	None	None	8.0607	12.9885
GSE31448	GSM781490	3	None	None	8.3443	14.2001
GSE31448	GSM781565	3	None	None	11.9841	13.3801
GSE31448	GSM781475	3	None	None	9.24317	13.6371
GSE31448	GSM781392	3	None	None	10.1202	14.2688
GSE31448	GSM781519	3	None	None	10.3729	13.4708
GSE31448	GSM781523	3	None	None	10.6284	14.0374
GSE31448	GSM781538	3	None	None	10.1948	12.0997
GSE31448	GSM781362	3	None	None	11.8914	13.4714
GSE31448	GSM781325	3	None	None	11.7912	13.2374
GSE31448	GSM781379	3	None	None	11.1248	14.052
GSE31448	GSM781509	3	None	None	11.7432	13.8773
GSE31448	GSM781377	3	None	None	10.9054	12.8924
GSE31448	GSM781342	3	None	None	9.12153	13.3896
GSE31448	GSM781381	3	None	None	9.16239	12.8471
GSE31448	GSM781410	3	None	None	9.67066	14.1748
GSE31448	GSM781452	3	None	None	8.8009	14.3401
GSE31448	GSM781435	3	None	None	10.4009	12.9366
GSE31448	GSM781335	3	None	None	8.87036	13.6723
GSE31448	GSM781330	3	None	None	10.6248	13.6457
GSE31448	GSM781427	3	None	None	10.1383	13.8096
GSE31448	GSM781569	3	None	None	9.33092	14.1446
GSE31448	GSM781573	3	None	None	9.78463	12.8729
GSE31448	GSM781471	3	None	None	10.1072	13.6211
GSE31448	GSM781558	3	None	None	11.964	12.4476
GSE31448	GSM781388	3	None	None	11.0888	13.6951
GSE31448	GSM781328	3	None	None	10.1293	13.5245
GSE31448	GSM781479	3	None	None	8.62936	12.9416
GSE31448	GSM781482	3	None	None	9.9901	14.1909
GSE31448	GSM781570	3	None	None	11.4993	13.7911
GSE31448	GSM781584	3	None	None	8.93958	13.5889
GSE31448	GSM781491	3	None	None	9.87652	13.763
GSE31448	GSM781360	3	None	None	9.3837	13.388
GSE31448	GSM781582	3	None	None	12.1261	13.0731
GSE31448	GSM781488	3	None	None	10.821	13.5641
GSE31448	GSM781585	3	None	None	9.17493	13.1853
GSE31448	GSM781442	3	None	None	9.35535	13.5328
GSE31448	GSM781515	3	None	None	11.2609	13.6893
GSE31448	GSM781577	3	None	None	9	13.2053
GSE31448	GSM781336	3	None	None	11.5132	13.1054
GSE31448	GSM781578	3	None	None	8.56986	13.58
GSE31448	GSM781467	3	None	None	10.1712	13.3923
GSE31448	GSM781557	3	None	None	9.06609	13.7011
GSE31448	GSM781516	3	None	None	8.61839	13.5364
GSE31448	GSM781361	3	None	None	12.8572	12.8461
GSE31448	GSM781375	3	None	None	12.294	13.1149
GSE31448	GSM781497	3	None	None	12.2049	13.9654
GSE31448	GSM781468	3	None	None	8.5812	13.7439
GSE31448	GSM781354	3	None	None	9.50581	14.3003
GSE31448	GSM781494	3	None	None	9.33092	14.1009
GSE31448	GSM781581	3	None	None	10.1898	13.4307
GSE31448	GSM781438	3	None	None	12.3149	13.1207
GSE31448	GSM781486	3	None	None	11.2668	12.745
GSE31448	GSM781564	3	None	None	9.21189	13.4606
GSE31448	GSM781478	3	None	None	8.84235	14.2739
GSE31448	GSM781487	3	None	None	7.82655	14.009
GSE31448	GSM781583	3	None	None	8.41363	12.964
GSE31448	GSM781333	3	None	None	10.6294	13.6348
GSE31448	GSM781334	3	None	None	10.1098	13.2006
GSE31448	GSM781396	3	None	None	10.6073	14.0265
GSE31448	GSM781492	3	None	None	8.46761	14.0636
GSE31448	GSM781430	3	None	None	11.144	13.2952
GSE31448	GSM781344	3	None	None	7.13955	12.5182
GSE31448	GSM781382	3	None	None	11.2497	13.0585
GSE31448	GSM781386	3	None	None	9.97441	13.875
GSE31448	GSM781510	3	None	None	9.61839	13.9928
GSE31448	GSM781337	3	None	None	12.556	13.5448
GSE31448	GSM781433	3	None	None	9.77808	14.1568
GSE31448	GSM781537	3	None	None	11.4702	14.2413
GSE21653	GSM540311	3	None	None	10.6439	14.0531
GSE21653	GSM540303	3	None	None	11.2784	13.7066
GSE21653	GSM540142	3	None	None	10.3955	12.9033
GSE21653	GSM540342	3	None	None	11.5882	13.8636
GSE21653	GSM540148	3	None	None	11.9099	13.4897
GSE21653	GSM540182	3	None	None	10.6239	14.0429
GSE21653	GSM540277	3	None	None	9.89482	13.7801
GSE21653	GSM540284	3	None	None	12.2225	13.9828
GSE21653	GSM540270	3	None	None	9.40088	14.0488
GSE21653	GSM540177	3	None	None	10.3276	13.7662
GSE21653	GSM540269	3	None	None	10.9189	13.6472
GSE21653	GSM540116	3	None	None	10.6466	13.667
GSE21653	GSM540221	3	None	None	10.42	12.9553
GSE21653	GSM540332	3	None	None	13.3685	13.8086
GSE21653	GSM540165	3	None	None	11.1415	14.0684
GSE21653	GSM540168	3	None	None	11.268	13.0766
GSE21653	GSM540196	3	None	None	9.6865	14.1884
GSE21653	GSM540253	3	None	None	10.1898	13.4112
GSE21653	GSM540161	3	None	None	12.3035	13.1241
GSE21653	GSM540278	3	None	None	8.48784	14.0817
GSE21653	GSM540110	3	None	None	10.6519	12.4336
GSE21653	GSM540109	3	None	None	10.2046	10.6055
GSE21653	GSM540128	3	None	None	9.13699	13.4039
GSE21653	GSM540120	3	None	None	10.1228	13.2134
GSE21653	GSM540137	3	None	None	12.1929	13.6532
GSE21653	GSM540343	3	None	None	10.7237	13.7661
GSE21653	GSM540326	3	None	None	10.2107	12.115
GSE21653	GSM540224	3	None	None	12.3298	13.1354
GSE21653	GSM540123	3	None	None	12.5758	13.5644
GSE21653	GSM540298	3	None	None	9.633	14.0051
GSE21653	GSM540163	3	None	None	10.9189	12.9058
GSE21653	GSM540114	3	None	None	10.1523	13.5467
GSE21653	GSM540280	3	None	None	9.35315	14.1215
GSE21653	GSM540228	3	None	None	9.36851	13.5461
GSE21653	GSM540178	3	None	None	10.1357	14.2833
GSE21653	GSM540246	3	None	None	11.3242	13.7137
GSE21653	GSM540126	3	None	None	10.4136	13.6566
GSE21653	GSM540363	3	None	None	11.9381	13.9443
GSE21653	GSM540172	3	None	None	9.99152	13.8914
GSE21653	GSM540122	3	None	None	11.5255	13.1176
GSE21653	GSM540160	3	None	None	11.2958	13.7007
GSE21653	GSM540309	3	None	None	12.3934	14.1863
GSE21653	GSM540250	3	None	None	10.0861	13.7823
GSE21653	GSM540257	3	None	None	10.1254	13.6383
GSE21653	GSM540370	3	None	None	12.1411	13.0881
GSE21653	GSM540213	3	None	None	10.1561	13.8266
GSE21653	GSM540265	3	None	None	8.64746	12.96
GSE21653	GSM540111	3	None	None	11.809	13.2552
GSE21653	GSM540283	3	None	None	9.633	14.1482
GSE21653	GSM540216	3	None	None	11.1605	13.3117
GSE21653	GSM540272	3	None	None	11.2871	12.7655
GSE21653	GSM540268	3	None	None	10.0098	14.2106
GSE21653	GSM540358	3	None	None	11.5152	13.8065
GSE21653	GSM540297	3	None	None	11.7616	13.8958
GSE21653	GSM540346	3	None	None	11.9823	12.4653
GSE21653	GSM540174	3	None	None	11.1046	13.7104
GSE21653	GSM540274	3	None	None	10.8361	13.5792
GSE21653	GSM540236	3	None	None	10.9174	14.2186
GSE21653	GSM540249	3	None	None	9.29232	13.6604
GSE21653	GSM540348	3	None	None	10.23	13.6767
GSE21653	GSM540260	3	None	None	8.45943	14.2667
GSE21653	GSM540304	3	None	None	8.633	13.55
GSE21653	GSM540369	3	None	None	10.2033	13.4437
GSE21653	GSM540373	3	None	None	9.18735	13.1977
GSE21653	GSM540368	3	None	None	8.68299	14.3806
GSE21653	GSM540256	3	None	None	9.81698	13.434
GSE21653	GSM540271	3	None	None	9.35535	13.5772
GSE21653	GSM540352	3	None	None	9.22641	13.4767
GSE21653	GSM540214	3	None	None	5.35755	14.8505
GSE21653	GSM540261	3	None	None	9.26679	13.6603
GSE21653	GSM540282	3	None	None	9.15987	14.2729
GSE21653	GSM540285	3	None	None	9.06609	13.761
GSE21653	GSM540167	3	None	None	9.17991	12.8624
GSE21653	GSM540357	3	None	None	9.35094	14.1631
GSE21653	GSM540356	3	None	None	9.86882	13.7186
GSE21653	GSM540281	3	None	None	8.69697	13.0861
GSE21653	GSM540288	3	None	None	9.24317	12.9546
GSE21653	GSM540206	3	None	None	10.6519	14.4508
GSE21653	GSM540353	3	None	None	12	13.3959
GSE21653	GSM540248	3	None	None	9.25267	14.6126
GSE21653	GSM540264	3	None	None	8.86109	14.2932
GSE21653	GSM540254	3	None	None	8.59246	13.7569
GSE21653	GSM540291	3	None	None	10.5594	13.3382
GSE21653	GSM540125	3	None	None	10.6393	12.8891
GSE21653	GSM540361	3	None	None	9.79928	12.8861
GSE21653	GSM540360	3	None	None	9.82177	13.1232
GSE21653	GSM540132	3	None	None	8.58496	14.2583
GSE21653	GSM540351	3	None	None	9.24793	13.7018
GSE21653	GSM540292	3	None	None	10.0768	13.0626
GSE21653	GSM540362	3	None	None	10.0334	13.5578
GSE21653	GSM540146	3	None	None	9.39874	13.4007
GSE21653	GSM540345	3	None	None	9.07414	13.7106
GSE21653	GSM540294	3	None	None	8.53138	13.5935
GSE21653	GSM540365	3	None	None	9.01402	13.2169
GSE21653	GSM540310	3	None	None	9.0634	13.4475
GSE21653	GSM540186	3	None	None	8.08746	13.0111
GSE21653	GSM540176	3	None	None	11.0007	14.0897
GSE21653	GSM540127	3	None	None	9.34651	14.0902
GSE21653	GSM540325	3	None	None	11.4909	14.2621
GSE21653	GSM540302	3	None	None	10.6393	13.8954
GSE21653	GSM540238	3	None	None	8.82655	14.3628
GSE21653	GSM540124	3	None	None	10.3219	13.3435
GSE21653	GSM540355	3	None	None	8.60733	13.3426
GSE21653	GSM540366	3	None	None	8.58496	13.5928
GSE21653	GSM540121	3	None	None	8.88874	13.6866
GSE21653	GSM540276	3	None	None	8.36632	14.2186
GSE21653	GSM540164	3	None	None	12.8992	13.8041
GSE21653	GSM540371	3	None	None	8.42626	12.9764
GSE21653	GSM540130	3	None	None	7.16993	12.5384
GSE21653	GSM540181	3	None	None	8.91588	14.0766
GSE21653	GSM540209	3	None	None	8.60733	13.6393
GSE21653	GSM540119	3	None	None	10.6519	13.6571
GSE21653	GSM540372	3	None	None	8.9542	13.6034
GSE21653	GSM540138	3	None	None	10.7099	14.6896
GSE21653	GSM540147	3	None	None	12.8759	12.8648
GSE21653	GSM540195	3	None	None	9.09803	12.2741
GSE21653	GSM540219	3	None	None	9.78953	14.1695
GSE21653	GSM540215	3	None	None	10.6046	13.9443
GSE21653	GSM540140	3	None	None	9.52356	14.3171
GSE21653	GSM540307	3	None	None	10.3902	13.4882
GSE21653	GSM540273	3	None	None	7.84549	14.0263
GSE16446	GSM411290	3	None	None	6.96578	13.9504
GSE16446	GSM411291	3	None	None	10.0553	14.4351
GSE16446	GSM411292	3	34.0667	Dead	10.8842	14.1209
GSE16446	GSM411293	3	22.5	Dead	9.26209	14.3826
GSE16446	GSM411294	3	28.1667	Dead	9.91289	13.8395
GSE16446	GSM411295	3	61.8667	Dead	9.88264	13.6165
GSE16446	GSM411296	3	None	None	8.05528	13.0933
GSE16446	GSM411297	3	None	Dead	8.08746	13.8047
GSE16446	GSM411298	3	46.8	Dead	10.2119	14.0885
GSE16446	GSM411299	3	57.3	Dead	11.1402	13.2938
GSE16446	GSM411300	3	36.0667	Dead	11.2167	14.6618
GSE16446	GSM411301	3	32.8667	Dead	9.52943	13.1202
GSE16446	GSM411303	3	10.7667	Alive	7.01123	13.5825
GSE16446	GSM411305	3	26.4667	Dead	8.61839	14.2214
GSE16446	GSM411306	3	57.5667	Dead	9.59619	14.2633
GSE16446	GSM411307	3	38.6333	Dead	8.87958	14.6603
GSE16446	GSM411308	3	25.8	Dead	8.30834	13.8096
GSE16446	GSM411309	3	28.6	Alive	8.05528	14.155
GSE16446	GSM411310	3	44.9667	Dead	8.54689	14.0791
GSE16446	GSM411311	3	44.5333	Dead	8.224	13.844
GSE16446	GSM411312	3	25.7	Dead	8.15987	14.1308
GSE16446	GSM411313	3	38.3333	Dead	8.46352	14.1876
GSE16446	GSM411317	3	15.4667	Alive	8.10852	13.5407
GSE16446	GSM411318	3	24.9333	Dead	8.37938	13.7987
GSE16446	GSM411319	3	39.0667	Dead	8.3443	13.1262
GSE16446	GSM411321	3	33.9667	Dead	11.4014	14.0914
GSE16446	GSM411322	3	25.9	Dead	8.48382	14.5797
GSE16446	GSM411324	3	45.2667	Dead	7.89482	13.1404
GSE16446	GSM411326	3	23.6667	Dead	9.42836	14.1911
GSE16446	GSM411327	3	None	Dead	8.33539	13.6021
GSE16446	GSM411328	3	31.4	Dead	8.40514	13.4878
GSE16446	GSM411329	3	26.2	Dead	9.44915	13.0671
GSE16446	GSM411331	3	40.3667	Dead	9.56033	13.5955
GSE16446	GSM411332	3	23.1	Dead	8.07146	14.3515
GSE16446	GSM411333	3	34.7	Dead	6.79442	13.8017
GSE16446	GSM411334	3	32.4	Alive	9.33316	14.489
GSE16446	GSM411335	3	30.4667	Dead	8.43045	14.0157
GSE16446	GSM411337	3	64.4	Alive	6.61471	13.1787
GSE16446	GSM411338	3	33.6	Dead	8.8009	13.7486
GSE16446	GSM411340	3	None	Dead	7.31288	13.6201
GSE16446	GSM411342	3	45.5333	Dead	9.21917	14.4047
GSE16446	GSM411344	3	52.4	Dead	8.04439	14.557
GSE16446	GSM411346	3	46.8	Dead	8.85798	13.4936
GSE16446	GSM411347	3	14.3667	Alive	8.58871	13.6141
GSE16446	GSM411348	3	46.9333	Dead	7.05528	14.1761
GSE16446	GSM411350	3	None	Dead	8.91588	13.8974
GSE16446	GSM411351	3	72.9	Dead	8.45121	14.1686
GSE16446	GSM411352	3	22.3	Dead	8.49586	13.917
GSE16446	GSM411353	3	61.3	Dead	8.81378	13.3229
GSE16446	GSM411354	3	10.4667	Alive	8.84549	13.807
GSE16446	GSM411355	3	61.1333	Alive	8.03342	13.5292
GSE16446	GSM411357	3	13.2	Dead	8.42206	14.1493
GSE16446	GSM411359	3	46.3333	Dead	8.43879	13.7562
GSE16446	GSM411360	3	None	Alive	8.43879	14.5066
GSE16446	GSM411361	3	21	Alive	9.51767	14.0456
GSE16446	GSM411363	3	28.6667	Dead	10.2058	13.789
GSE16446	GSM411364	3	None	None	7.59991	13.1372
GSE16446	GSM411365	3	54.9	Dead	8.20457	14.1881
GSE16446	GSM411366	3	33.0333	Dead	10.3242	13.7
GSE16446	GSM411368	3	21.3333	Dead	7.46761	14.2345
GSE16446	GSM411369	3	68.9667	Dead	9.10591	13.7759
GSE16446	GSM411370	3	55.7667	Dead	8.11374	13.1131
GSE16446	GSM411371	3	61.7333	Dead	8.224	13.1526
GSE16446	GSM411372	3	32.0333	Dead	9.14211	13.9564
GSE16446	GSM411373	3	18.2333	Alive	7.55459	13.6177
GSE16446	GSM411374	3	24.5667	Dead	7.40939	14.3518
GSE16446	GSM411375	3	34.2333	Dead	5.97728	13.4844
GSE16446	GSM411376	3	30.6333	Dead	8.79116	14.0049
GSE16446	GSM411377	3	24.2	Dead	8.91289	14.3632
GSE16446	GSM411378	3	43.6667	Dead	6.76818	14.3119
GSE16446	GSM411379	3	14.9667	Dead	7.2384	13.8247
GSE16446	GSM411380	3	27.4333	Dead	7.16993	14.3107
GSE16446	GSM411381	3	44.5333	Dead	8.15987	14.1417
GSE16446	GSM411382	3	40.2333	Dead	7.56224	13.4071
GSE16446	GSM411384	3	37.5	Dead	7.6865	13.2394
GSE16446	GSM411386	3	32.5667	Dead	9.633	13.5089
GSE16446	GSM411387	3	11.9667	Alive	8.58871	13.9373
GSE16446	GSM411389	3	19.7333	Alive	7.39232	13.5707
GSE16446	GSM411390	3	68.3667	Dead	10.1046	14.2645
GSE16446	GSM411394	3	66.6	Dead	8.13443	13.8488
GSE16446	GSM411396	3	40.2667	Dead	10.4868	14.4332
GSE16446	GSM411397	3	59.3667	Dead	8.29921	14.3028
GSE16446	GSM411398	3	37.7333	Dead	8.31741	14.0417
GSE16446	GSM411399	3	None	None	8.49985	13.7629
GSE16446	GSM411400	3	58.2667	Dead	7.92481	13.6272
GSE16446	GSM411401	3	67.3	Dead	7.94837	13.4736
GSE16446	GSM411403	3	21.1667	Dead	9.1472	13.8863
GSE16446	GSM411404	3	43.6	Dead	9.88111	13.6087
GSE16446	GSM411406	3	37.6667	Dead	10.3987	13.9641
GSE16446	GSM411407	3	20.6667	Dead	10.4615	13.5487
GSE16446	GSM411408	3	43.5	Dead	6.74147	13.3516
GSE16446	GSM411409	3	None	Dead	7.40088	13.9576
