# Supplementary material for: Inverse FASN and LDHA correlation drives metabolic resistance in breast cancer
Source: J Transl Med. 2024 Jul 24;22:676. doi: 10.1186/s12967-024-05517-9 (PMC11267768; doi:10.1186/s12967-024-05517-9)
Supplement: Supplementary file 4 — Additional file 4. [file 12967_2024_5517_MOESM4_ESM.xlsx]

## Sheet: Foglio1
Cancer Type	Gene	Study of Origin	Sample ID	Protein Change	Functional Impact	Mutation Type	Variant Type	Copy #	COSMIC	Chromosome	Start Pos	End Pos	Ref	Var	HGVSg	HGVSc	Allele Freq (T)	Allele Freq (N)	Variant Reads	Ref Reads	Variant Reads (Normal)	Ref Reads (Normal)	# Mut in Sample	Exon	gnomAD	ClinVar	dbSNP	SIGNAL	Adjuvant Chemotherapy	Adjuvant Treatment	Diagnosis Age	ER Status By IHC	Followup (years)	Fusion Status	Genomic Alterations	IHC-HER2	Local Regional Recurrence	Metastatic Site	Metastatic tumor indicator	MYB or MYBL1 Fusion	MYB-NFIB Fusion Gene Copy Number Alterations	MYB-NFIB FISH	MYB-NFIB Fusion Gene Non-synonymous Mutations	MYB-NFIB Rearrangement	Neoadjuvant Chemotherapy	Oncotree Code	Overall Patient Histology	Platform	Primary Tumor Site
Breast Cancer	FASN	Breast Cancer (MSK, Cancer Cell 2018)	P-0015572-T01-IM6	MAP2K4-FASN Fusion	MutationAssessor: NA;SIFT: NA;Polyphen-2: NA	fusion	INVERSION	Diploid		17	12032518												3																							IDC
Breast Cancer	FASN	Breast Invasive Carcinoma (TCGA, PanCancer Atlas)	TCGA-C8-A12Y-01	ZNF721-FASN Fusion	MutationAssessor: NA;SIFT: NA;Polyphen-2: NA	fusion	NA	Diploid		4	473981												34								44															IDC
Breast Cancer	FASN	Breast Cancer Xenografts (British Columbia, Nature 2015)	SA429X2A-whole_genome	G8C	MutationAssessor: impact: high, score: 4.45;SIFT: impact: deleterious, score: 0;Polyphen-2: impact: probably_damaging, score: 1	Missense_Mutation	SNP			17	80054300	80054300	C	A	17:g.80054300C>A	ENST00000306749.2:c.22G>T							80	1943-02-01																						BRCA
Breast Cancer	FASN	Breast Cancer Xenografts (British Columbia, Nature 2015)	SA429X5A-whole_genome	G8C	MutationAssessor: impact: high, score: 4.45;SIFT: impact: deleterious, score: 0;Polyphen-2: impact: probably_damaging, score: 1	Missense_Mutation	SNP			17	80054300	80054300	C	A	17:g.80054300C>A	ENST00000306749.2:c.22G>T							99	1943-02-01																						BRCA
Breast Cancer	FASN	Breast Cancer Xenografts (British Columbia, Nature 2015)	SA536T-targeted	R2125W	MutationAssessor: impact: low, score: 1.39;SIFT: impact: deleterious, score: 0.04;Polyphen-2: impact: possibly_damaging, score: 0.606	Missense_Mutation	SNP			17	80039510	80039510	G	A	17:g.80039510G>A	ENST00000306749.2:c.6373C>T							21	37/43		Likely_benign																				BRCA
Breast Cancer	FASN	Breast Cancer Xenografts (British Columbia, Nature 2015)	SA536X0-targeted	R2125W	MutationAssessor: impact: low, score: 1.39;SIFT: impact: deleterious, score: 0.04;Polyphen-2: impact: possibly_damaging, score: 0.606	Missense_Mutation	SNP			17	80039510	80039510	G	A	17:g.80039510G>A	ENST00000306749.2:c.6373C>T							21	37/43		Likely_benign																				BRCA
Breast Cancer	FASN	Breast Cancer Xenografts (British Columbia, Nature 2015)	SA536X1-targeted	R2125W	MutationAssessor: impact: low, score: 1.39;SIFT: impact: deleterious, score: 0.04;Polyphen-2: impact: possibly_damaging, score: 0.606	Missense_Mutation	SNP			17	80039510	80039510	G	A	17:g.80039510G>A	ENST00000306749.2:c.6373C>T							21	37/43		Likely_benign																				BRCA
Breast Cancer	FASN	Metastatic Breast Cancer (INSERM, PLoS Med 2016)	MBC_2	A2420T	MutationAssessor: impact: medium, score: 2.37;SIFT: impact: tolerated, score: 0.11;Polyphen-2: impact: possibly_damaging, score: 0.703	Missense_Mutation	SNP	Gain		17	80037373	80037373	C	T	17:g.80037373C>T	ENST00000306749.2:c.7258G>A	0.18		53	242		158	82	42/43												HR+/HER2-										BRCA
Breast Cancer	FASN	Metastatic Breast Cancer (INSERM, PLoS Med 2016)	MBC_33	K1771R	MutationAssessor: impact: medium, score: 2.845;SIFT: impact: deleterious, score: 0;Polyphen-2: impact: probably_damaging, score: 0.999	Missense_Mutation	SNP	Diploid		17	80041422	80041422	T	C	17:g.80041422T>C	ENST00000306749.2:c.5312A>G	0.11	0.01	12	93	1	72	43	31/43												HR-/HER2-										BRCA
Breast Cancer	FASN	Metastatic Breast Cancer (INSERM, PLoS Med 2016)	MBC_39	P2341A	MutationAssessor: impact: low, score: 1.15;SIFT: impact: tolerated, score: 0.09;Polyphen-2: impact: benign, score: 0.028	Missense_Mutation	SNP	Gain		17	80038272	80038272	G	C	17:g.80038272G>C	ENST00000306749.2:c.7021C>G	0.42		39	53		58	95	40/43												HR+/HER2-										BRCA
Breast Cancer	FASN	Metastatic Breast Cancer (INSERM, PLoS Med 2016)	MBC_183	L744V	MutationAssessor: impact: high, score: 4.11;SIFT: impact: deleterious, score: 0;Polyphen-2: impact: probably_damaging, score: 0.999	Missense_Mutation	SNP	Diploid		17	80046919	80046919	G	C	17:g.80046919G>C	ENST00000306749.2:c.2230C>G	0.35		55	100		215	88	14/43												HR+/HER2-										BRCA
Breast Cancer	FASN	Metastatic Breast Cancer (INSERM, PLoS Med 2016)	MBC_209	V1651A	MutationAssessor: impact: neutral, score: 0.225;SIFT: impact: tolerated, score: 0.24;Polyphen-2: impact: possibly_damaging, score: 0.493	Missense_Mutation	SNP	Gain		17	80041997	80041997	A	G	17:g.80041997A>G	ENST00000306749.2:c.4952T>C	0.3		41	96		119	92	29/43												ND										BRCA
Breast Cancer	FASN	Metastatic Breast Cancer (INSERM, PLoS Med 2016)	MBC_200	F148_D149insS	MutationAssessor: NA;SIFT: NA;Polyphen-2: NA	In_Frame_Ins	INS	Diploid		17	80051484	80051485	-	GAA	17:g.80051484_80051485insGAA	ENST00000306749.2:c.443_444insTTC	0.15		21	117		107	49	1943-04-01												HR+/HER2-										BRCA
Breast Cancer	FASN	Metastatic Breast Cancer (INSERM, PLoS Med 2016)	MBC_133	F148_D149insS	MutationAssessor: NA;SIFT: NA;Polyphen-2: NA	In_Frame_Ins	INS	Amp		17	80051484	80051485	-	GAA	17:g.80051484_80051485insGAA	ENST00000306749.2:c.443_444insTTC	0.16		33	179		67	51	1943-04-01												HR+/HER2-										BRCA
Breast Cancer	FASN	The Metastatic Breast Cancer Project (Archived, 2020)	MBC-MBCProject_2ViLiZS8-Tumor-SM-DL3Z6	T1736M	MutationAssessor: impact: high, score: 4.77;SIFT: impact: deleterious, score: 0;Polyphen-2: impact: probably_damaging, score: 1	Missense_Mutation	SNP	Gain	1	17	80041659	80041659	G	A	17:g.80041659G>A	ENST00000306749.2:c.5207C>T	0.02		6	349			23	30/43																						ILC
Breast Cancer	FASN	The Metastatic Breast Cancer Project (Archived, 2020)	MBC-MBCProject_y2F3IgIE-Tumor-SM-GQBAC	R1462Q	MutationAssessor: impact: neutral, score: -0.675;SIFT: impact: tolerated, score: 0.88;Polyphen-2: impact: benign, score: 0	Missense_Mutation	SNP	Diploid		17	80042935	80042935	C	T	17:g.80042935C>T	ENST00000306749.2:c.4385G>A	0.24		4	13			15	25/43		Uncertain_significance																				BRCANOS
Breast Cancer	FASN	Breast Invasive Carcinoma (TCGA, Nature 2012)	TCGA-AO-A125-01	E3Q	MutationAssessor: impact: low, score: 1.31;SIFT: impact: deleterious, score: 0.01;Polyphen-2: impact: possibly_damaging, score: 0.885	Missense_Mutation	SNP	Diploid	1	17	80054315	80054315	C	G	17:g.80054315C>G	ENST00000306749.2:c.7G>C							29	1943-02-01							72															BRCA
Breast Cancer	FASN	Breast Invasive Carcinoma (TCGA, Nature 2012)	TCGA-BH-A0AU-01	E1958K	MutationAssessor: impact: low, score: 1.42;SIFT: impact: deleterious, score: 0.04;Polyphen-2: impact: probably_damaging, score: 0.937	Missense_Mutation	SNP	Diploid	2	17	80040450	80040450	C	T	17:g.80040450C>T	ENST00000306749.2:c.5872G>A							22	34/43		Benign					45															BRCA
Breast Cancer	FASN	Breast Invasive Carcinoma (TCGA, Nature 2012)	TCGA-C8-A12L-01	V1937I	MutationAssessor: impact: low, score: 1.185;SIFT: impact: tolerated, score: 0.38;Polyphen-2: impact: benign, score: 0.019	Missense_Mutation	SNP	Gain	1	17	80040513	80040513	C	T	17:g.80040513C>T	ENST00000306749.2:c.5809G>A							66	34/43		Benign					67															BRCA
Breast Cancer	FASN	The Metastatic Breast Cancer Project (Provisional, December 2021)	RP-1156_MBCProject_y2F3IgIE_T1_v2_Exome	R1462Q	MutationAssessor: impact: neutral, score: -0.675;SIFT: impact: tolerated, score: 0.88;Polyphen-2: impact: benign, score: 0	Missense_Mutation	SNP	DeepDel		17	80042935	80042935	C	T	17:g.80042935C>T	ENST00000306749.2:c.4385G>A	0.24		4	13		159	38	25/43		Uncertain_significance											NO									BRCANOS
Breast Cancer	FASN	The Metastatic Breast Cancer Project (Provisional, December 2021)	MBC-MBCProject_ePi1smiM-Tumor-SM-CGMFX	R515C	MutationAssessor: impact: low, score: 0.835;SIFT: impact: tolerated, score: 0.06;Polyphen-2: impact: benign, score: 0.078	Missense_Mutation	SNP	Amp		17	80048895	80048895	G	A	17:g.80048895G>A	ENST00000306749.2:c.1543C>T	0.02		6	263		201	102	1943-10-01		Likely_benign											NO									IDC
Breast Cancer	FASN	The Metastatic Breast Cancer Project (Provisional, December 2021)	MBC-MBCProject_43UpSwhz-Tumor-SM-DL4W8	X807_splice	MutationAssessor: NA;SIFT: NA;Polyphen-2: NA	Splice_Region	SNP	Amp		17	80046444	80046444	G	T	17:g.80046444G>T	ENST00000306749.2:c.2421-6C>A	0.11		4	33		70	75														ABSTRACTION_PENDING									IDC
Breast Cancer	FASN	The Metastatic Breast Cancer Project (Provisional, December 2021)	RP-1156_MBCProject_5Rc8S6Iz_BLOOD_P_v2_Exome	S197F	MutationAssessor: impact: neutral, score: 0.735;SIFT: impact: deleterious, score: 0;Polyphen-2: impact: probably_damaging, score: 1	Missense_Mutation	SNP	Gain		17	80051160	80051160	G	A	17:g.80051160G>A	ENST00000306749.2:c.590C>T	0.23		89	305		266	146	1943-05-01													ABSTRACTION_PENDING									BRCANOS
Breast Cancer	FASN	The Metastatic Breast Cancer Project (Provisional, December 2021)	RP-1156_MBCProject_qOFXIAux_BLOOD_P_v2_Exome	E945K	MutationAssessor: impact: high, score: 3.525;SIFT: impact: deleterious, score: 0;Polyphen-2: impact: probably_damaging, score: 0.992	Missense_Mutation	SNP	Gain		17	80045863	80045863	C	T	17:g.80045863C>T	ENST00000306749.2:c.2833G>A	0.08		37	438		258	233	18/43		Uncertain_significance											NO									BRCANOS
Breast Cancer	FASN	The Metastatic Breast Cancer Project (Provisional, December 2021)	RP-1156_MBCProject_qOFXIAux_BLOOD_P_v2_Exome	D591H	MutationAssessor: impact: medium, score: 3.425;SIFT: impact: deleterious, score: 0;Polyphen-2: impact: probably_damaging, score: 1	Missense_Mutation	SNP	Gain		17	80048350	80048350	C	G	17:g.80048350C>G	ENST00000306749.2:c.1771G>C	0.1		27	241		134	233	1943-11-01													NO									BRCANOS
Breast Cancer	FASN	The Metastatic Breast Cancer Project (Provisional, December 2021)	RP-1156_MBCProject_qOFXIAux_BLOOD_P_v2_Exome	E584*	MutationAssessor: NA;SIFT: NA;Polyphen-2: NA	Nonsense_Mutation	SNP	Gain		17	80048371	80048371	C	A	17:g.80048371C>A	ENST00000306749.2:c.1750G>T	0.1		24	226		117	233	1943-11-01													NO									BRCANOS
Breast Cancer	FASN	The Metastatic Breast Cancer Project (Provisional, December 2021)	RP-1156_MBCProject_W7HMcZI4_T4_v1_Exome	A218V	MutationAssessor: impact: medium, score: 2.66;SIFT: impact: deleterious, score: 0.01;Polyphen-2: impact: benign, score: 0.031	Missense_Mutation	SNP	Gain		17	80051097	80051097	G	A	17:g.80051097G>A	ENST00000306749.2:c.653C>T	0.0069		11	1579		542	70	1943-05-01		Uncertain_significance											YES									IDC
Breast Cancer	FASN	The Metastatic Breast Cancer Project (Provisional, December 2021)	RP-1156_MBCProject_4zcacDSB_BLOOD_P_v6_Exome	X2199_splice	MutationAssessor: NA;SIFT: NA;Polyphen-2: NA	Splice_Site	SNP	Gain		17	80038799	80038799	C	T	17:g.80038799C>T	ENST00000306749.2:c.6596-1G>A	0.02		6	247		78	220														NO									BRCANOS
	FASN	Proteogenomic landscape of breast cancer (CPTAC, Cell 2020)	X01BR043	H2283Y	MutationAssessor: impact: neutral, score: -0.69;SIFT: impact: deleterious, score: 0.04;Polyphen-2: impact: benign, score: 0.007	Missense_Mutation	SNP	Diploid		17	80038446	80038446	G	A	17:g.80038446G>A	ENST00000306749.2:c.6847C>T	0.13		62	399		600	7909	40/43
	FASN	Proteogenomic landscape of breast cancer (CPTAC, Cell 2020)	X01BR043	T2255I	MutationAssessor: impact: low, score: 1.78;SIFT: impact: tolerated, score: 0.08;Polyphen-2: impact: possibly_damaging, score: 0.767	Missense_Mutation	SNP	Diploid		17	80038630	80038630	G	A	17:g.80038630G>A	ENST00000306749.2:c.6764C>T	0.17	0.0012	112	544	1	840	7909	39/43
	FASN	Proteogenomic landscape of breast cancer (CPTAC, Cell 2020)	X01BR043	A1231V	MutationAssessor: impact: medium, score: 2.445;SIFT: impact: tolerated, score: 1;Polyphen-2: impact: benign, score: 0.063	Missense_Mutation	SNP	Diploid		17	80044170	80044170	G	A	17:g.80044170G>A	ENST00000306749.2:c.3692C>T	0.26		102	285		491	7909	22/43
	FASN	Proteogenomic landscape of breast cancer (CPTAC, Cell 2020)	X01BR043	P824S	MutationAssessor: impact: low, score: 1.22;SIFT: impact: tolerated, score: 0.06;Polyphen-2: impact: probably_damaging, score: 0.933	Missense_Mutation	SNP	Diploid		17	80046389	80046389	G	A	17:g.80046389G>A	ENST00000306749.2:c.2470C>T	0.11	0.0037	19	156	1	272	7909	16/43
	FASN	Proteogenomic landscape of breast cancer (CPTAC, Cell 2020)	X01BR043	S552L	MutationAssessor: impact: medium, score: 3.1;SIFT: impact: deleterious, score: 0.01;Polyphen-2: impact: possibly_damaging, score: 0.877	Missense_Mutation	SNP	Diploid		17	80048783	80048783	G	A	17:g.80048783G>A	ENST00000306749.2:c.1655C>T	0.14	0.003	75	453	2	657	7909	1943-10-01
	FASN	Proteogenomic landscape of breast cancer (CPTAC, Cell 2020)	X20BR006	R2043H	MutationAssessor: impact: medium, score: 2.27;SIFT: impact: deleterious, score: 0;Polyphen-2: impact: probably_damaging, score: 0.983	Missense_Mutation	SNP	Gain	1	17	80039920	80039920	C	T	17:g.80039920C>T	ENST00000306749.2:c.6128G>A	0.47	0.0017	210	241	1	599	87	36/43							65.5
Breast Cancer	FASN	Breast Cancer (SMC 2018)	brca_smc_2018_BR255	V1937I	MutationAssessor: impact: low, score: 1.185;SIFT: impact: tolerated, score: 0.38;Polyphen-2: impact: benign, score: 0.019	Missense_Mutation	SNP		1	17	80040513	80040513	C	T	17:g.80040513C>T	ENST00000306749.2:c.5809G>A							203	34/43		Benign					31.98															BRCA
Breast Cancer	FASN	Breast Cancer (SMC 2018)	brca_smc_2018_BR069	S2262F	MutationAssessor: impact: medium, score: 2.75;SIFT: impact: deleterious, score: 0.01;Polyphen-2: impact: possibly_damaging, score: 0.832	Missense_Mutation	SNP			17	80038609	80038609	G	A	17:g.80038609G>A	ENST00000306749.2:c.6785C>T							108	39/43							36.07															IDC
Breast Cancer	FASN	Breast Cancer (SMC 2018)	brca_smc_2018_BB01_034	L938M	MutationAssessor: impact: low, score: 0.935;SIFT: impact: tolerated, score: 1;Polyphen-2: impact: benign, score: 0.013	Missense_Mutation	SNP			17	80045884	80045884	G	T	17:g.80045884G>T	ENST00000306749.2:c.2812C>A							44	18/43							53.52															IDC
Breast Cancer	FASN	Breast Invasive Carcinoma (TCGA, PanCancer Atlas)	TCGA-AC-A23H-01	L1975F	MutationAssessor: impact: medium, score: 2.615;SIFT: impact: deleterious, score: 0.03;Polyphen-2: impact: probably_damaging, score: 1	Missense_Mutation	SNP	ShallowDel	1	17	80040285	80040285	C	G	17:g.80040285C>G	ENST00000306749.2:c.5925G>C	0.3		15	35		26	4259	35/43							90															IDC
Breast Cancer	FASN	Breast Invasive Carcinoma (TCGA, PanCancer Atlas)	TCGA-OL-A5D7-01	K897N	MutationAssessor: impact: medium, score: 2.935;SIFT: impact: deleterious, score: 0;Polyphen-2: impact: possibly_damaging, score: 0.846	Missense_Mutation	SNP	Gain	1	17	80046086	80046086	C	G	17:g.80046086C>G	ENST00000306749.2:c.2691G>C	0.23		17	56		69	52	17/43							70															IDC
Breast Cancer	FASN	Breast Invasive Carcinoma (TCGA, PanCancer Atlas)	TCGA-E2-A1IN-01	Q2238H	MutationAssessor: impact: medium, score: 2.84;SIFT: impact: deleterious, score: 0.01;Polyphen-2: impact: possibly_damaging, score: 0.564	Missense_Mutation	SNP	Diploid	1	17	80038680	80038680	C	G	17:g.80038680C>G	ENST00000306749.2:c.6714G>C	0.33		8	16		49	162	39/43							60															IDC
Breast Cancer	FASN	Breast Invasive Carcinoma (TCGA, PanCancer Atlas)	TCGA-AO-A125-01	E3Q	MutationAssessor: impact: low, score: 1.31;SIFT: impact: deleterious, score: 0.01;Polyphen-2: impact: possibly_damaging, score: 0.885	Missense_Mutation	SNP	Diploid	1	17	80054315	80054315	C	G	17:g.80054315C>G	ENST00000306749.2:c.7G>C	0.3		13	30		27	31	1943-02-01							72															BRCNOS
Breast Cancer	FASN	Breast Invasive Carcinoma (TCGA, PanCancer Atlas)	TCGA-AR-A256-01	E1768K	MutationAssessor: impact: high, score: 4.46;SIFT: impact: deleterious, score: 0;Polyphen-2: impact: probably_damaging, score: 0.999	Missense_Mutation	SNP	Gain	1	17	80041432	80041432	C	T	17:g.80041432C>T	ENST00000306749.2:c.5302G>A	0.43		23	30		16	171	31/43							45															IDC
Breast Cancer	FASN	Breast Invasive Carcinoma (TCGA, PanCancer Atlas)	TCGA-AC-A23H-01	E2113K	MutationAssessor: impact: medium, score: 2.895;SIFT: impact: deleterious, score: 0.02;Polyphen-2: impact: possibly_damaging, score: 0.873	Missense_Mutation	SNP	ShallowDel	1	17	80039546	80039546	C	T	17:g.80039546C>T	ENST00000306749.2:c.6337G>A	0.25		5	15		9	4259	37/43							90															IDC
Breast Cancer	FASN	Breast Invasive Carcinoma (TCGA, PanCancer Atlas)	TCGA-AC-A23H-01	A1844D	MutationAssessor: impact: medium, score: 2.035;SIFT: impact: deleterious, score: 0;Polyphen-2: impact: probably_damaging, score: 0.989	Missense_Mutation	SNP	ShallowDel	1	17	80041112	80041112	G	T	17:g.80041112G>T	ENST00000306749.2:c.5531C>A	0.32		11	23		25	4259	32/43							90															IDC
Breast Cancer	FASN	Breast Invasive Carcinoma (TCGA, PanCancer Atlas)	TCGA-AC-A5XS-01	R137Q	MutationAssessor: impact: low, score: 1.45;SIFT: impact: deleterious, score: 0.03;Polyphen-2: impact: possibly_damaging, score: 0.664	Missense_Mutation	SNP	Diploid		17	80051518	80051518	C	T	17:g.80051518C>T	ENST00000306749.2:c.410G>A	0.29		10	24		74	400	1943-04-01							74															ILC
Breast Cancer	FASN	Breast Invasive Carcinoma (TCGA, PanCancer Atlas)	TCGA-BH-A1F2-01	F148del	MutationAssessor: NA;SIFT: NA;Polyphen-2: NA	In_Frame_Del	DEL	Gain	1	17	80051484	80051486	GAA	-	17:g.80051484_80051486del	ENST00000306749.2:c.442_444del	0.38		10	16		16	50	1943-04-01							53															IDC
Breast Cancer	FASN	Breast Invasive Carcinoma (TCGA, PanCancer Atlas)	TCGA-BH-A203-01	X656_splice	MutationAssessor: NA;SIFT: NA;Polyphen-2: NA	Splice_Site	SNP	Gain		17	80047261	80047261	C	A	17:g.80047261C>A	ENST00000306749.2:c.1966-1G>T	0.21		4	15		24	61								78															IDC
Breast Cancer	FASN	Breast Invasive Carcinoma (TCGA, PanCancer Atlas)	TCGA-BH-A18G-01	T1361A	MutationAssessor: impact: medium, score: 2.74;SIFT: impact: tolerated, score: 0.13;Polyphen-2: impact: benign, score: 0.08	Missense_Mutation	SNP	Gain		17	80043399	80043399	T	C	17:g.80043399T>C	ENST00000306749.2:c.4081A>G	0.11		4	34		20	1251	23/43							81															IDC
Breast Cancer	FASN	Breast Invasive Carcinoma (TCGA, PanCancer Atlas)	TCGA-D8-A1JK-01	N1788S	MutationAssessor: impact: medium, score: 2.365;SIFT: impact: deleterious, score: 0.01;Polyphen-2: impact: probably_damaging, score: 0.999	Missense_Mutation	SNP	Gain		17	80041280	80041280	T	C	17:g.80041280T>C	ENST00000306749.2:c.5363A>G	0.08		5	54		27	192	32/43							90															IDC
Breast Cancer	FASN	Breast Invasive Carcinoma (TCGA, PanCancer Atlas)	TCGA-E2-A1IG-01	P753_E754del	MutationAssessor: NA;SIFT: NA;Polyphen-2: NA	In_Frame_Del	DEL	Amp		17	80046886	80046891	GCTCAG	-	17:g.80046886_80046891del	ENST00000306749.2:c.2258_2263del	0.45		13	16		22	43	14/43							45															IDC
Breast Cancer	FASN	Breast Invasive Carcinoma (TCGA, PanCancer Atlas)	TCGA-E9-A1NE-01	E1981D	MutationAssessor: impact: low, score: 1.36;SIFT: impact: tolerated, score: 0.05;Polyphen-2: impact: possibly_damaging, score: 0.489	Missense_Mutation	SNP	Amp		17	80040267	80040267	C	G	17:g.80040267C>G	ENST00000306749.2:c.5943G>C	0.09		5	52		34	50	35/43							28															IDC
Breast Cancer	FASN	Breast Invasive Carcinoma (TCGA, PanCancer Atlas)	TCGA-A2-A04P-01	I861F	MutationAssessor: impact: medium, score: 2.28;SIFT: impact: deleterious, score: 0;Polyphen-2: impact: benign, score: 0.094	Missense_Mutation	SNP	Amp		17	80046278	80046278	T	A	17:g.80046278T>A	ENST00000306749.2:c.2581A>T	0.04		4	101		8	128	16/43							36															IDC
Breast Cancer	FASN	Breast Invasive Carcinoma (TCGA, PanCancer Atlas)	TCGA-C8-A26Y-01	L2222Q	MutationAssessor: impact: medium, score: 2.865;SIFT: impact: tolerated, score: 0.18;Polyphen-2: impact: possibly_damaging, score: 0.732	Missense_Mutation	SNP	Gain		17	80038729	80038729	A	T	17:g.80038729A>T	ENST00000306749.2:c.6665T>A	0.14		3	19		13	633	39/43							90															IDC
Breast Cancer	FASN	Breast Invasive Carcinoma (TCGA, PanCancer Atlas)	TCGA-HN-A2OB-01	F686L	MutationAssessor: impact: neutral, score: 0.675;SIFT: impact: tolerated, score: 0.08;Polyphen-2: impact: benign, score: 0.312	Missense_Mutation	SNP	Diploid		17	80047168	80047168	G	T	17:g.80047168G>T	ENST00000306749.2:c.2058C>A	0.11		3	25		33	18	13/43							45															ILC
Breast Cancer	FASN	Breast Invasive Carcinoma (TCGA, PanCancer Atlas)	TCGA-OL-A66P-01	F1728Gfs*22	MutationAssessor: NA;SIFT: NA;Polyphen-2: NA	Frame_Shift_Ins	INS	Gain		17	80041684	80041685	-	GGATGTGTCCC	17:g.80041684_80041685insGGATGTGTCCC	ENST00000306749.2:c.5171_5181dup	0.11		7	59		43	91	30/43							75															IDC
Breast Cancer	FASN	Breast Invasive Carcinoma (TCGA, PanCancer Atlas)	TCGA-PL-A8LX-01	L2464V	MutationAssessor: impact: medium, score: 2.82;SIFT: impact: deleterious, score: 0.03;Polyphen-2: impact: possibly_damaging, score: 0.659	Missense_Mutation	SNP	Diploid		17	80037241	80037241	G	C	17:g.80037241G>C	ENST00000306749.2:c.7390C>G	0.22		4	14		33	29	42/43							35															IDC
Breast Cancer	FASN	Breast Invasive Carcinoma (Broad, Nature 2012)	BR-V-052	A42T	MutationAssessor: impact: low, score: 1.36;SIFT: impact: deleterious, score: 0.04;Polyphen-2: impact: benign, score: 0.312	Missense_Mutation	SNP			17	80054198	80054198	C	T	17:g.80054198C>T	ENST00000306749.2:c.124G>A							28	1943-02-01							31															IDC
Invasive Breast Carcinoma	FASN	Breast Invasive Carcinoma (TCGA, Cell 2015)	TCGA-AC-A23H-01	L1975F	MutationAssessor: impact: medium, score: 2.615;SIFT: impact: deleterious, score: 0.03;Polyphen-2: impact: probably_damaging, score: 1	Missense_Mutation	SNP	ShallowDel	1	17	80040285	80040285	C	G	17:g.80040285C>G	ENST00000306749.2:c.5925G>C	0.3		16	37		28	3860	35/43							90	Positive				Positive			NO							IDC			Right Upper Inner Quadrant|Right Lower Inner Quadrant
Invasive Breast Carcinoma	FASN	Breast Invasive Carcinoma (TCGA, Cell 2015)	TCGA-E2-A1IN-01	Q2238H	MutationAssessor: impact: medium, score: 2.84;SIFT: impact: deleterious, score: 0.01;Polyphen-2: impact: possibly_damaging, score: 0.564	Missense_Mutation	SNP	Diploid	1	17	80038680	80038680	C	G	17:g.80038680C>G	ENST00000306749.2:c.6714G>C	0.33		9	18		51	156	39/43							60	Positive				Negative			NO							IDC			Right
Invasive Breast Carcinoma	FASN	Breast Invasive Carcinoma (TCGA, Cell 2015)	TCGA-AC-A2FM-01	Y2425del	MutationAssessor: NA;SIFT: NA;Polyphen-2: NA	In_Frame_Del	DEL	Gain		17	80037356	80037358	GTA	-	17:g.80037356_80037358del	ENST00000306749.2:c.7273_7275del	0.12		8	58		48	39	42/43							87								YES							MDLC			Right Upper Inner Quadrant
Invasive Breast Carcinoma	FASN	Breast Invasive Carcinoma (TCGA, Cell 2015)	TCGA-A2-A3XS-01	W712R	MutationAssessor: impact: medium, score: 3.23;SIFT: impact: deleterious, score: 0;Polyphen-2: impact: probably_damaging, score: 1	Missense_Mutation	SNP	Diploid	1	17	80047015	80047015	A	T	17:g.80047015A>T	ENST00000306749.2:c.2134T>A	0.62		85	52		139	21	14/43							62	Negative							YES							BRCA			Left Upper Outer Quadrant
Invasive Breast Carcinoma	FASN	Breast Invasive Carcinoma (TCGA, Cell 2015)	TCGA-AC-A23H-01	E2113K	MutationAssessor: impact: medium, score: 2.895;SIFT: impact: deleterious, score: 0.02;Polyphen-2: impact: possibly_damaging, score: 0.873	Missense_Mutation	SNP	ShallowDel	1	17	80039546	80039546	C	T	17:g.80039546C>T	ENST00000306749.2:c.6337G>A	0.26		6	17		10	3860	37/43							90	Positive				Positive			NO							IDC			Right Upper Inner Quadrant|Right Lower Inner Quadrant
Invasive Breast Carcinoma	FASN	Breast Invasive Carcinoma (TCGA, Cell 2015)	TCGA-AC-A23H-01	A1844D	MutationAssessor: impact: medium, score: 2.035;SIFT: impact: deleterious, score: 0;Polyphen-2: impact: probably_damaging, score: 0.989	Missense_Mutation	SNP	ShallowDel	1	17	80041112	80041112	G	T	17:g.80041112G>T	ENST00000306749.2:c.5531C>A	0.33		12	24		27	3860	32/43							90	Positive				Positive			NO							IDC			Right Upper Inner Quadrant|Right Lower Inner Quadrant
Invasive Breast Carcinoma	FASN	Breast Invasive Carcinoma (TCGA, Cell 2015)	TCGA-AC-A5XS-01	R137Q	MutationAssessor: impact: low, score: 1.45;SIFT: impact: deleterious, score: 0.03;Polyphen-2: impact: possibly_damaging, score: 0.664	Missense_Mutation	SNP	Diploid		17	80051518	80051518	C	T	17:g.80051518C>T	ENST00000306749.2:c.410G>A	0.31		12	27		66	388	1943-04-01							74	Positive				Negative										ILC			Left Upper Inner Quadrant
Invasive Breast Carcinoma	FASN	Breast Invasive Carcinoma (TCGA, Cell 2015)	TCGA-A2-A0T5-01	V1617G	MutationAssessor: impact: low, score: 1.325;SIFT: impact: deleterious, score: 0;Polyphen-2: impact: probably_damaging, score: 0.914	Missense_Mutation	SNP	Diploid	1	17	80042179	80042179	A	C	17:g.80042179A>C	ENST00000306749.2:c.4850T>G	0.13		5	34		78	1086	28/43							39	Positive				Negative										IDC			Left
Invasive Breast Carcinoma	FASN	Breast Invasive Carcinoma (TCGA, Cell 2015)	TCGA-BH-A1F2-01	F148del	MutationAssessor: NA;SIFT: NA;Polyphen-2: NA	In_Frame_Del	DEL	Gain	1	17	80051484	80051486	GAA	-	17:g.80051484_80051486del	ENST00000306749.2:c.442_444del	0.26		7	20		18	42	1943-04-01							53	Positive				Positive										IDC			Left
Invasive Breast Carcinoma	FASN	Breast Invasive Carcinoma (TCGA, Cell 2015)	TCGA-LL-A5YO-01	F148del	MutationAssessor: NA;SIFT: NA;Polyphen-2: NA	In_Frame_Del	DEL	ShallowDel	1	17	80051484	80051486	GAA	-	17:g.80051484_80051486del	ENST00000306749.2:c.442_444del	0.1		6	56		122	45	1943-04-01							50	Negative				Negative										IDC			Left Upper Outer Quadrant
Invasive Breast Carcinoma	FASN	Breast Invasive Carcinoma (TCGA, Cell 2015)	TCGA-BH-A203-01	X656_splice	MutationAssessor: NA;SIFT: NA;Polyphen-2: NA	Splice_Site	SNP	Gain		17	80047261	80047261	C	A	17:g.80047261C>A	ENST00000306749.2:c.1966-1G>T	0.2		4	16		26	54								78															IDC			Right
Invasive Breast Carcinoma	FASN	Breast Invasive Carcinoma (TCGA, Cell 2015)	TCGA-BH-A18G-01	T1361A	MutationAssessor: impact: medium, score: 2.74;SIFT: impact: tolerated, score: 0.13;Polyphen-2: impact: benign, score: 0.08	Missense_Mutation	SNP	Gain		17	80043399	80043399	T	C	17:g.80043399T>C	ENST00000306749.2:c.4081A>G	0.11		3	24		21	1136	23/43							81	Negative				Negative										IDC			Right
Invasive Breast Carcinoma	FASN	Breast Invasive Carcinoma (TCGA, Cell 2015)	TCGA-AC-A23H-01	E2394Q	MutationAssessor: impact: medium, score: 2.47;SIFT: impact: tolerated, score: 0.08;Polyphen-2: impact: benign, score: 0.166	Missense_Mutation	SNP	ShallowDel		17	80037451	80037451	C	G	17:g.80037451C>G	ENST00000306749.2:c.7180G>C	0.1		1	9		16	3860	42/43							90	Positive				Positive			NO							IDC			Right Upper Inner Quadrant|Right Lower Inner Quadrant
Invasive Breast Carcinoma	FASN	Breast Invasive Carcinoma (TCGA, Cell 2015)	TCGA-BH-A1F5-01	I2494del	MutationAssessor: NA;SIFT: NA;Polyphen-2: NA	In_Frame_Del	DEL	Diploid		17	80037072	80037074	TGA	-	17:g.80037072_80037074del	ENST00000306749.2:c.7481_7483del	0.11		5	40		37	28	43/43							62	Positive				Negative										IDC			Right
Invasive Breast Carcinoma	FASN	Breast Invasive Carcinoma (TCGA, Cell 2015)	TCGA-D8-A1JK-01	N1788S	MutationAssessor: impact: medium, score: 2.365;SIFT: impact: deleterious, score: 0.01;Polyphen-2: impact: probably_damaging, score: 0.999	Missense_Mutation	SNP	Gain		17	80041280	80041280	T	C	17:g.80041280T>C	ENST00000306749.2:c.5363A>G	0.06		3	51		36	163	32/43							90	Negative				Negative										IDC			Left Upper Inner Quadrant|Left Upper Outer Quadrant
Invasive Breast Carcinoma	FASN	Breast Invasive Carcinoma (TCGA, Cell 2015)	TCGA-D8-A1JK-01	P1406L	MutationAssessor: impact: neutral, score: 0.415;SIFT: impact: tolerated, score: 0.4;Polyphen-2: impact: benign, score: 0.003	Missense_Mutation	SNP	Gain		17	80043184	80043184	G	A	17:g.80043184G>A	ENST00000306749.2:c.4217C>T	0.2		1	4		11	163	24/43							90	Negative				Negative										IDC			Left Upper Inner Quadrant|Left Upper Outer Quadrant
Invasive Breast Carcinoma	FASN	Breast Invasive Carcinoma (TCGA, Cell 2015)	TCGA-E2-A1IG-01	P753_E754del	MutationAssessor: NA;SIFT: NA;Polyphen-2: NA	In_Frame_Del	DEL	Gain		17	80046886	80046891	GCTCAG	-	17:g.80046886_80046891del	ENST00000306749.2:c.2258_2263del	0.2		6	24		35	36	14/43							45	Positive				Negative			NO							IDC			Right Upper Inner Quadrant
Invasive Breast Carcinoma	FASN	Breast Invasive Carcinoma (TCGA, Cell 2015)	TCGA-E9-A1NA-01	T898M	MutationAssessor: impact: low, score: 1.58;SIFT: impact: tolerated, score: 0.06;Polyphen-2: impact: possibly_damaging, score: 0.78	Missense_Mutation	SNP	Gain	1	17	80046084	80046084	G	A	17:g.80046084G>A	ENST00000306749.2:c.2693C>T	0.07		2	25		57	84	17/43							58	Positive				Positive			NO							IDC			Left Lower Outer Quadrant
Invasive Breast Carcinoma	FASN	Breast Invasive Carcinoma (TCGA, Cell 2015)	TCGA-E9-A1NE-01	E1981D	MutationAssessor: impact: low, score: 1.36;SIFT: impact: tolerated, score: 0.05;Polyphen-2: impact: possibly_damaging, score: 0.489	Missense_Mutation	SNP	Amp		17	80040267	80040267	C	G	17:g.80040267C>G	ENST00000306749.2:c.5943G>C	0.09		5	53		36	40	35/43							28	Positive				Negative			NO							IDC			Right Lower Outer Quadrant
Invasive Breast Carcinoma	FASN	Breast Invasive Carcinoma (TCGA, Cell 2015)	TCGA-AC-A2FE-01	N1746D	MutationAssessor: impact: low, score: 1.855;SIFT: impact: deleterious, score: 0;Polyphen-2: impact: probably_damaging, score: 0.999	Missense_Mutation	SNP	Diploid		17	80041498	80041498	T	C	17:g.80041498T>C	ENST00000306749.2:c.5236A>G	0.14		3	19		23	24	31/43							62	Positive														ILC			Right Upper Outer Quadrant
Breast Cancer	FASN	Breast Invasive Carcinoma (TCGA, Firehose Legacy)	TCGA-AC-A23H-01	L1975F	MutationAssessor: impact: medium, score: 2.615;SIFT: impact: deleterious, score: 0.03;Polyphen-2: impact: probably_damaging, score: 1	Missense_Mutation	SNP	ShallowDel	1	17	80040285	80040285	C	G	17:g.80040285C>G	ENST00000306749.2:c.5925G>C	0.3		16	37			3427	35/43							90															IDC
Breast Cancer	FASN	Breast Invasive Carcinoma (TCGA, Firehose Legacy)	TCGA-A7-A26E-01	R2413H	MutationAssessor: impact: medium, score: 2.145;SIFT: impact: tolerated, score: 0.18;Polyphen-2: impact: possibly_damaging, score: 0.652	Missense_Mutation	SNP	ShallowDel		17	80037393	80037393	C	T	17:g.80037393C>T	ENST00000306749.2:c.7238G>A	0.12		4	30			210	42/43							71															ILC
Breast Cancer	FASN	Breast Invasive Carcinoma (TCGA, Firehose Legacy)	TCGA-OL-A5D7-01	K897N	MutationAssessor: impact: medium, score: 2.935;SIFT: impact: deleterious, score: 0;Polyphen-2: impact: possibly_damaging, score: 0.846	Missense_Mutation	SNP	Gain	1	17	80046086	80046086	C	G	17:g.80046086C>G	ENST00000306749.2:c.2691G>C	0.24		19	59			36	17/43							70															IDC
Breast Cancer	FASN	Breast Invasive Carcinoma (TCGA, Firehose Legacy)	TCGA-E2-A1IN-01	Q2238H	MutationAssessor: impact: medium, score: 2.84;SIFT: impact: deleterious, score: 0.01;Polyphen-2: impact: possibly_damaging, score: 0.564	Missense_Mutation	SNP	Diploid	1	17	80038680	80038680	C	G	17:g.80038680C>G	ENST00000306749.2:c.6714G>C	0.33		9	18			129	39/43							60															IDC
Breast Cancer	FASN	Breast Invasive Carcinoma (TCGA, Firehose Legacy)	TCGA-AO-A125-01	E3Q	MutationAssessor: impact: low, score: 1.31;SIFT: impact: deleterious, score: 0.01;Polyphen-2: impact: possibly_damaging, score: 0.885	Missense_Mutation	SNP	Diploid	1	17	80054315	80054315	C	G	17:g.80054315C>G	ENST00000306749.2:c.7G>C	0.29		13	32			32	1943-02-01							72															SPC
Breast Cancer	FASN	Breast Invasive Carcinoma (TCGA, Firehose Legacy)	TCGA-AC-A2FM-01	Y2425del	MutationAssessor: NA;SIFT: NA;Polyphen-2: NA	In_Frame_Del	DEL	Gain		17	80037356	80037358	GTA	-	17:g.80037356_80037358del	ENST00000306749.2:c.7273_7275del	0.12		8	59			34	42/43							87															ILC
Breast Cancer	FASN	Breast Invasive Carcinoma (TCGA, Firehose Legacy)	TCGA-AR-A256-01	E1768K	MutationAssessor: impact: high, score: 4.46;SIFT: impact: deleterious, score: 0;Polyphen-2: impact: probably_damaging, score: 0.999	Missense_Mutation	SNP	Gain	1	17	80041432	80041432	C	T	17:g.80041432C>T	ENST00000306749.2:c.5302G>A	0.43		25	33			135	31/43							45															IDC
Breast Cancer	FASN	Breast Invasive Carcinoma (TCGA, Firehose Legacy)	TCGA-A2-A3XS-01	W712R	MutationAssessor: impact: medium, score: 3.23;SIFT: impact: deleterious, score: 0;Polyphen-2: impact: probably_damaging, score: 1	Missense_Mutation	SNP	Diploid	1	17	80047015	80047015	A	T	17:g.80047015A>T	ENST00000306749.2:c.2134T>A	0.62		85	52			17	14/43							62															IDC
Breast Cancer	FASN	Breast Invasive Carcinoma (TCGA, Firehose Legacy)	TCGA-AC-A23H-01	E2113K	MutationAssessor: impact: medium, score: 2.895;SIFT: impact: deleterious, score: 0.02;Polyphen-2: impact: possibly_damaging, score: 0.873	Missense_Mutation	SNP	ShallowDel	1	17	80039546	80039546	C	T	17:g.80039546C>T	ENST00000306749.2:c.6337G>A	0.26		6	17			3427	37/43							90															IDC
Breast Cancer	FASN	Breast Invasive Carcinoma (TCGA, Firehose Legacy)	TCGA-AC-A23H-01	A1844D	MutationAssessor: impact: medium, score: 2.035;SIFT: impact: deleterious, score: 0;Polyphen-2: impact: probably_damaging, score: 0.989	Missense_Mutation	SNP	ShallowDel	1	17	80041112	80041112	G	T	17:g.80041112G>T	ENST00000306749.2:c.5531C>A	0.32		12	25			3427	32/43							90															IDC
Breast Cancer	FASN	Breast Invasive Carcinoma (TCGA, Firehose Legacy)	TCGA-AC-A5XS-01	R137Q	MutationAssessor: impact: low, score: 1.45;SIFT: impact: deleterious, score: 0.03;Polyphen-2: impact: possibly_damaging, score: 0.664	Missense_Mutation	SNP	Diploid		17	80051518	80051518	C	T	17:g.80051518C>T	ENST00000306749.2:c.410G>A	0.31		12	27			362	1943-04-01							74															ILC
Breast Cancer	FASN	Breast Invasive Carcinoma (TCGA, Firehose Legacy)	TCGA-A2-A0T5-01	V1617G	MutationAssessor: impact: low, score: 1.325;SIFT: impact: deleterious, score: 0;Polyphen-2: impact: probably_damaging, score: 0.914	Missense_Mutation	SNP	Diploid	1	17	80042179	80042179	A	C	17:g.80042179A>C	ENST00000306749.2:c.4850T>G	0.13		5	34			1074	28/43							39															IDC
Breast Cancer	FASN	Breast Invasive Carcinoma (TCGA, Firehose Legacy)	TCGA-BH-A1F2-01	F148del	MutationAssessor: NA;SIFT: NA;Polyphen-2: NA	In_Frame_Del	DEL	Gain	1	17	80051484	80051486	GAA	-	17:g.80051484_80051486del	ENST00000306749.2:c.442_444del	0.26		7	20			32	1943-04-01							53															PD
Breast Cancer	FASN	Breast Invasive Carcinoma (TCGA, Firehose Legacy)	TCGA-BH-A203-01	X656_splice	MutationAssessor: NA;SIFT: NA;Polyphen-2: NA	Splice_Site	SNP	Gain		17	80047261	80047261	C	A	17:g.80047261C>A	ENST00000306749.2:c.1966-1G>T	0.2		4	16			36								78															IDC
Breast Cancer	LDHA	The Metastatic Breast Cancer Project (Archived, 2020)	MBC-MBCProject_W2CQswiv-Tumor-SM-GQCPM	A343V	MutationAssessor: impact: medium, score: 2.87;SIFT: NA;Polyphen-2: NA	Missense_Mutation	SNP	Diploid		11	18428770	18428770	C	T	11:g.18428770C>T	ENST00000379412.5:c.941C>T	0.15		4	23			46	2022-08-08																						IDC
Breast Cancer	LDHA	The Metastatic Breast Cancer Project (Archived, 2020)	MBC-MBCProject_3jhES9fq-Tumor-SM-AXGIU	Q129*	MutationAssessor: NA;SIFT: NA;Polyphen-2: NA	Nonsense_Mutation	SNP	Diploid		11	18422437	18422437	C	T	11:g.18422437C>T	ENST00000379412.5:c.298C>T	0.05		8	160			198	2022-08-04																						MDLC
Breast Cancer	LDHA	Breast Cancer (HTAN, 2022)	HTA9_1-Bx4	Q7*	MutationAssessor: NA;SIFT: NA;Polyphen-2: NA	Nonsense_Mutation	SNP			11	18418408	18418408	C	T	11:g.18418408C>T	ENST00000379412.5:c.19C>T	0.5		72	73		108	317	2022-08-02							64							Liver								IDC
Breast Cancer	LDHA	The Metastatic Breast Cancer Project (Provisional, December 2021)	MBC-MBCProject_3jhES9fq-Tumor-SM-AXGIU	Q100*	MutationAssessor: NA;SIFT: NA;Polyphen-2: NA	Nonsense_Mutation	SNP	ShallowDel		11	18422437	18422437	C	T	11:g.18422437C>T	ENST00000379412.5:c.298C>T	0.05		8	160		86	220	2022-08-04													NO									MDLC
Breast Cancer	LDHA	Breast Invasive Carcinoma (TCGA, PanCancer Atlas)	TCGA-AC-A2B8-01	E311K	MutationAssessor: impact: low, score: 1.86;SIFT: NA;Polyphen-2: NA	Missense_Mutation	SNP	Diploid	1	11	18428760	18428760	G	A	11:g.18428760G>A	ENST00000379412.5:c.931G>A	0.26		10	29		50	83	2022-08-08							84															ILC
Breast Cancer	LDHA	Breast Invasive Carcinoma (TCGA, PanCancer Atlas)	TCGA-AO-A128-01	I121V	MutationAssessor: impact: neutral, score: 0.515;SIFT: impact: tolerated, score: 0.12;Polyphen-2: impact: benign, score: 0.013	Missense_Mutation	SNP	Diploid		11	18422500	18422500	A	G	11:g.18422500A>G	ENST00000379412.5:c.361A>G	0.1		14	130		147	827	2022-08-04							61															IDC
Breast Cancer	LDHA	Breast Invasive Carcinoma (TCGA, PanCancer Atlas)	TCGA-E9-A3QA-01	V28I	MutationAssessor: impact: medium, score: 2.28;SIFT: impact: deleterious, score: 0.04;Polyphen-2: impact: benign, score: 0.073	Missense_Mutation	SNP	ShallowDel	1	11	18418471	18418471	G	A	11:g.18418471G>A	ENST00000379412.5:c.82G>A	0.18		6	27		42	40	2022-08-02							33															IDC
Invasive Breast Carcinoma	LDHA	Breast Invasive Carcinoma (TCGA, Cell 2015)	TCGA-AC-A2B8-01	E340K	MutationAssessor: impact: low, score: 1.86;SIFT: NA;Polyphen-2: NA	Missense_Mutation	SNP	Diploid		11	18428760	18428760	G	A	11:g.18428760G>A	ENST00000379412.5:c.931G>A	0.27		11	30		52	86	2022-08-08							84	Positive				Negative			NO							ILC			Right
Invasive Breast Carcinoma	LDHA	Breast Invasive Carcinoma (TCGA, Cell 2015)	TCGA-E9-A3QA-01	V57I	MutationAssessor: impact: medium, score: 2.28;SIFT: impact: deleterious, score: 0.04;Polyphen-2: impact: benign, score: 0.073	Missense_Mutation	SNP	ShallowDel		11	18418471	18418471	G	A	11:g.18418471G>A	ENST00000379412.5:c.82G>A	0.2		7	28		43	55	2022-08-02							33								NO							BRCA			Left Lower Inner Quadrant
Invasive Breast Carcinoma	LDHA	Breast Invasive Carcinoma (TCGA, Cell 2015)	TCGA-AO-A128-01	I150V	MutationAssessor: impact: neutral, score: 0.515;SIFT: impact: tolerated, score: 0.12;Polyphen-2: impact: benign, score: 0.013	Missense_Mutation	SNP	Diploid		11	18422500	18422500	A	G	11:g.18422500A>G	ENST00000379412.5:c.361A>G	0.07		9	122		189	861	2022-08-04							61	Negative				Negative										BRCA			Right Lower Outer Quadrant|Right
Breast Cancer	LDHA	Breast Invasive Carcinoma (TCGA, Firehose Legacy)	TCGA-AC-A2B8-01	E340K	MutationAssessor: impact: low, score: 1.86;SIFT: NA;Polyphen-2: NA	Missense_Mutation	SNP	Diploid		11	18428760	18428760	G	A	11:g.18428760G>A	ENST00000379412.5:c.931G>A	0.27		11	30			71	2022-08-08							84															ILC
Breast Cancer	LDHA	Breast Invasive Carcinoma (TCGA, Firehose Legacy)	TCGA-E9-A3QA-01	V57I	MutationAssessor: impact: medium, score: 2.28;SIFT: impact: deleterious, score: 0.04;Polyphen-2: impact: benign, score: 0.073	Missense_Mutation	SNP	ShallowDel		11	18418471	18418471	G	A	11:g.18418471G>A	ENST00000379412.5:c.82G>A	0.2		7	28			47	2022-08-02							33															IDC
[truncated: 523 more columns]
