# Supplementary material for: Inverse FASN and LDHA correlation drives metabolic resistance in breast cancer
Source: J Transl Med. 2024 Jul 24;22:676. doi: 10.1186/s12967-024-05517-9 (PMC11267768; doi:10.1186/s12967-024-05517-9)
Supplement: Supplementary file 5 — Additional file 5. [file 12967_2024_5517_MOESM5_ESM.xlsx]

## Sheet: Foglio1
Dataset
GSE11121
GSE12093
GSE12276
GSE1456
GSE16391
GSE16446
GSE16716
GSE17705
GSE17907
GSE18728
GSE19615
GSE20194
GSE20271
GSE20234
GSE20685
GSE20711
GSE21653
GSE22093
GSE25066
GSE2603
GSE26971
GSE29044
GSE2990
GSE31448
GSE31519
GSE32646
GSE3494
GSE36771
GSE37946
GSE41998
GSE42568
GSE43358
GSE43365
GSE45255
GSE4611
GSE46184
GSE48390
GSE50948
GSE5327
GSE58812
GSE61304
GSE65194
GSE6532
GSE65039
GSE7390
GSE76275
GSE78958
GSE9195
E-MTAB-365
E-TABM-43
