# Supplementary material for: Inverse FASN and LDHA correlation drives metabolic resistance in breast cancer
Source: J Transl Med. 2024 Jul 24;22:676. doi: 10.1186/s12967-024-05517-9 (PMC11267768; doi:10.1186/s12967-024-05517-9)
Supplement: Supplementary file 6 — Additional file 6. [file 12967_2024_5517_MOESM6_ESM.xlsx]

## Sheet: Foglio1
#node1	node2	node1_string_id	node2_string_id	neighborhood_on_chromosome	gene_fusion	phylogenetic_cooccurrence	homology	coexpression	experimentally_determined_interaction	database_annotated	automated_textmining	combined_score			#node1	node2	node1_string_id	node2_string_id	neighborhood_on_chromosome	gene_fusion	phylogenetic_cooccurrence	homology	coexpression	experimentally_determined_interaction	database_annotated	automated_textmining	combined_score
AASDH	CS	9606.ENSP00000205214	9606.ENSP00000342056	0	0	0	0	0	0	0	0.443	0.443			ALDOA	TPI1	9606.ENSP00000496166	9606.ENSP00000229270	0.045	0	0	0	0.515	0.292	0.956	0.867	0.997
AASDH	SREBF1	9606.ENSP00000205214	9606.ENSP00000348069	0	0	0	0	0	0	0	0.475	0.475			ALDOA	GOT2	9606.ENSP00000496166	9606.ENSP00000245206	0	0	0	0	0.118	0	0	0.41	0.458
AASDH	ACO2	9606.ENSP00000205214	9606.ENSP00000216254	0	0	0	0	0.142	0	0	0.435	0.495			ALDOA	PKM	9606.ENSP00000496166	9606.ENSP00000320171	0.069	0	0	0	0.376	0.187	0.82	0.836	0.983
AASDH	MCAT	9606.ENSP00000205214	9606.ENSP00000290429	0.206	0	0	0	0.104	0	0	0.352	0.498			ALDOA	MDH2	9606.ENSP00000496166	9606.ENSP00000327070	0	0	0	0	0.223	0.188	0	0.556	0.695
AASDH	OXSM	9606.ENSP00000205214	9606.ENSP00000280701	0	0	0	0	0.151	0	0	0.44	0.504			ALDOA	PKLR	9606.ENSP00000496166	9606.ENSP00000339933	0.069	0	0	0	0.113	0	0.82	0.574	0.928
AASDH	ACLY	9606.ENSP00000205214	9606.ENSP00000466259	0	0	0	0	0.06	0	0	0.556	0.565			ALDOA	G6PD	9606.ENSP00000496166	9606.ENSP00000377192	0	0	0	0	0.12	0	0.8	0.449	0.894
AASDH	ACACB	9606.ENSP00000205214	9606.ENSP00000341044	0.118	0	0	0	0.045	0	0	0.561	0.598			ALDOA	GAPDH	9606.ENSP00000496166	9606.ENSP00000380070	0.079	0	0	0	0.827	0.345	0.938	0.927	0.999
AASDH	ACACA	9606.ENSP00000205214	9606.ENSP00000483300	0.118	0	0	0	0.042	0	0	0.581	0.615			ALDOA	TKT	9606.ENSP00000496166	9606.ENSP00000391481	0.079	0	0	0	0.109	0.174	0.932	0.506	0.973
AASDH	ACSF3	9606.ENSP00000205214	9606.ENSP00000479130	0.086	0	0	0.564	0.197	0.304	0.365	0.387	0.765			ALDOA	GPI	9606.ENSP00000496166	9606.ENSP00000405573	0	0	0	0	0.541	0.094	0.851	0.822	0.987
AASDH	ACSL4	9606.ENSP00000205214	9606.ENSP00000339787	0.091	0	0	0	0	0	0	0.785	0.796			ALDOA	LDHC	9606.ENSP00000496166	9606.ENSP00000437783	0	0	0	0	0.087	0.059	0.8	0.475	0.897
AASDH	CPT1A	9606.ENSP00000205214	9606.ENSP00000265641	0	0	0	0	0	0	0	0.873	0.873			ALDOA	LDHA	9606.ENSP00000496166	9606.ENSP00000445175	0	0	0	0	0.281	0.205	0.8	0.797	0.973
AASDH	ACSL1	9606.ENSP00000205214	9606.ENSP00000422607	0.091	0	0	0	0	0	0	0.938	0.941			ALDOA	H6PD	9606.ENSP00000496166	9606.ENSP00000473348	0	0	0	0	0.069	0	0.8	0.534	0.905
AASDH	FASN	9606.ENSP00000205214	9606.ENSP00000304592	0.231	0	0	0	0.145	0.602	0.801	0.648	0.978			ALDOA	ENO1	9606.ENSP00000496166	9606.ENSP00000495530	0	0	0	0	0.452	0.215	0.82	0.869	0.988
AASDH	AASDHPPT	9606.ENSP00000205214	9606.ENSP00000278618	0.231	0	0	0	0.182	0.332	0.793	0.826	0.982			ALDOA	PC	9606.ENSP00000496166	9606.ENSP00000498994	0	0	0	0	0.062	0	0	0.418	0.431
AASDH	NDUFAB1	9606.ENSP00000205214	9606.ENSP00000458770	0.12	0	0	0	0.831	0.487	0.792	0.349	0.987			ALDOA	PFKM	9606.ENSP00000496166	9606.ENSP00000496597	0.055	0	0	0	0.124	0.292	0.932	0.788	0.99
AASDH	PALB2	9606.ENSP00000205214	9606.ENSP00000261584	0.12	0	0	0	0.84	0.487	0.792	0.349	0.988			ENO1	TPI1	9606.ENSP00000495530	9606.ENSP00000229270	0.111	0	0	0	0.905	0.767	0.289	0.899	0.998
AASDHPPT	PALB2	9606.ENSP00000278618	9606.ENSP00000261584	0.12	0	0	0	0.119	0.099	0	0.349	0.484			ENO1	GOT2	9606.ENSP00000495530	9606.ENSP00000245206	0	0	0	0	0.451	0.143	0	0.427	0.707
AASDHPPT	ACSL1	9606.ENSP00000278618	9606.ENSP00000422607	0.091	0	0	0	0.048	0	0	0.441	0.474			ENO1	PKM	9606.ENSP00000495530	9606.ENSP00000320171	0.069	0	0	0	0.711	0	0.927	0.869	0.997
AASDHPPT	ACLY	9606.ENSP00000278618	9606.ENSP00000466259	0.058	0	0	0	0.056	0	0	0.475	0.492			ENO1	MDH2	9606.ENSP00000495530	9606.ENSP00000327070	0.057	0.012	0	0	0.337	0.084	0	0.629	0.759
AASDHPPT	ACACB	9606.ENSP00000278618	9606.ENSP00000341044	0.102	0	0	0	0	0	0	0.508	0.539			ENO1	PKLR	9606.ENSP00000495530	9606.ENSP00000339933	0.069	0	0	0	0.462	0	0.927	0.597	0.983
AASDHPPT	ACACA	9606.ENSP00000278618	9606.ENSP00000483300	0.102	0	0	0	0.056	0	0	0.506	0.545			ENO1	GOT1	9606.ENSP00000495530	9606.ENSP00000359539	0	0	0	0	0.258	0	0	0.228	0.404
AASDHPPT	OXSM	9606.ENSP00000278618	9606.ENSP00000280701	0.231	0	0	0	0.543	0	0	0.374	0.761			ENO1	G6PD	9606.ENSP00000495530	9606.ENSP00000377192	0	0	0	0	0.097	0	0.8	0.508	0.903
AASDHPPT	NDUFAB1	9606.ENSP00000278618	9606.ENSP00000458770	0.12	0	0	0	0.149	0.099	0	0.713	0.78			ENO1	GAPDH	9606.ENSP00000495530	9606.ENSP00000380070	0.079	0	0	0	0.897	0.765	0	0.925	0.998
AASDHPPT	MCAT	9606.ENSP00000278618	9606.ENSP00000290429	0.231	0	0	0	0.595	0	0	0.647	0.88			ENO1	TKT	9606.ENSP00000495530	9606.ENSP00000391481	0	0	0	0	0.442	0.232	0.8	0.66	0.967
AASDHPPT	FASN	9606.ENSP00000278618	9606.ENSP00000304592	0.231	0	0	0	0.049	0.9	0.75	0.404	0.987			ENO1	GPI	9606.ENSP00000495530	9606.ENSP00000405573	0.111	0	0	0	0.808	0.207	0.823	0.812	0.994
ACACA	SCAP	9606.ENSP00000483300	9606.ENSP00000265565	0	0	0	0	0.095	0	0	0.478	0.507			ENO1	LDHC	9606.ENSP00000495530	9606.ENSP00000437783	0.057	0	0	0	0.242	0.094	0	0.511	0.641
ACACA	CPT1A	9606.ENSP00000483300	9606.ENSP00000265641	0	0	0	0	0.042	0	0	0.847	0.848			ENO1	LDHA	9606.ENSP00000495530	9606.ENSP00000445175	0.057	0	0	0	0.547	0.211	0	0.801	0.924
ACACA	DLAT	9606.ENSP00000483300	9606.ENSP00000280346	0	0	0	0	0.074	0.064	0.908	0.312	0.937			ENO1	H6PD	9606.ENSP00000495530	9606.ENSP00000473348	0	0	0	0	0.08	0	0.8	0.74	0.948
ACACA	OXSM	9606.ENSP00000483300	9606.ENSP00000280701	0.108	0	0	0	0.4	0.089	0	0.549	0.751			ENO1	PC	9606.ENSP00000495530	9606.ENSP00000498994	0	0	0	0	0.102	0	0	0.563	0.591
ACACA	MCAT	9606.ENSP00000483300	9606.ENSP00000290429	0.117	0	0	0	0.25	0	0.9	0.678	0.975			ENO1	PFKM	9606.ENSP00000495530	9606.ENSP00000496597	0.079	0	0	0	0.525	0	0.181	0.706	0.881
ACACA	FASN	9606.ENSP00000483300	9606.ENSP00000304592	0.055	0	0	0	0.572	0.073	0.9	0.964	0.998			G6PD	TPI1	9606.ENSP00000377192	9606.ENSP00000229270	0	0	0	0	0.094	0	0.8	0.708	0.942
ACACA	ACSL4	9606.ENSP00000483300	9606.ENSP00000339787	0	0	0	0	0.191	0	0	0.549	0.62			G6PD	GOT2	9606.ENSP00000377192	9606.ENSP00000245206	0	0	0	0	0.07	0	0	0.455	0.472
ACACA	ACACB	9606.ENSP00000483300	9606.ENSP00000341044	0	0	0.052	0.977	0.049	0.459	0.9	0.424	0.966			G6PD	GOT1L1	9606.ENSP00000377192	9606.ENSP00000303077	0	0	0	0	0.061	0	0	0.387	0.4
ACACA	CS	9606.ENSP00000483300	9606.ENSP00000342056	0.105	0	0	0	0.121	0.058	0.8	0.544	0.92			G6PD	MPI	9606.ENSP00000377192	9606.ENSP00000318318	0	0	0	0	0.11	0	0	0.786	0.802
ACACA	SREBF1	9606.ENSP00000483300	9606.ENSP00000348069	0	0	0	0	0.083	0	0.75	0.927	0.981			G6PD	PKM	9606.ENSP00000377192	9606.ENSP00000320171	0.094	0	0	0	0.17	0	0.8	0.655	0.941
ACACA	SUCLG1	9606.ENSP00000483300	9606.ENSP00000377446	0	0	0	0	0.068	0	0.8	0.233	0.844			G6PD	ME2	9606.ENSP00000377192	9606.ENSP00000321070	0.057	0	0	0	0.073	0	0	0.473	0.5
ACACA	BRCA1	9606.ENSP00000483300	9606.ENSP00000418960	0	0	0	0	0.056	0.986	0	0.666	0.995			G6PD	MDH2	9606.ENSP00000377192	9606.ENSP00000327070	0	0	0	0	0.144	0	0	0.641	0.68
ACACA	ACSL1	9606.ENSP00000483300	9606.ENSP00000422607	0	0	0	0	0.105	0	0	0.793	0.807			G6PD	PKLR	9606.ENSP00000377192	9606.ENSP00000339933	0.094	0	0	0	0.13	0	0.8	0.592	0.927
ACACA	ACLY	9606.ENSP00000483300	9606.ENSP00000466259	0	0	0	0	0.374	0	0.8	0.9	0.986			G6PD	ME1	9606.ENSP00000377192	9606.ENSP00000358719	0.057	0	0	0	0.096	0	0	0.778	0.794
ACACA	ACSF3	9606.ENSP00000483300	9606.ENSP00000479130	0.056	0	0	0	0.042	0	0.9	0.315	0.929			G6PD	GOT1	9606.ENSP00000377192	9606.ENSP00000359539	0	0	0	0	0.061	0	0	0.442	0.454
ACACB	CPT1A	9606.ENSP00000341044	9606.ENSP00000265641	0	0	0	0	0.067	0	0.9	0.878	0.987			G6PD	PFKM	9606.ENSP00000377192	9606.ENSP00000496597	0	0	0	0	0.042	0	0	0.679	0.68
ACACB	DLAT	9606.ENSP00000341044	9606.ENSP00000280346	0	0	0	0	0	0.064	0.908	0.297	0.934			G6PD	PC	9606.ENSP00000377192	9606.ENSP00000498994	0	0	0	0	0.091	0	0	0.784	0.795
ACACB	OXSM	9606.ENSP00000341044	9606.ENSP00000280701	0.108	0	0	0	0.4	0	0	0.49	0.703			G6PD	TKT	9606.ENSP00000377192	9606.ENSP00000391481	0.102	0	0	0	0.403	0.189	0	0.818	0.91
ACACB	MCAT	9606.ENSP00000341044	9606.ENSP00000290429	0.117	0	0	0	0.245	0	0.9	0.596	0.969			G6PD	LDHC	9606.ENSP00000377192	9606.ENSP00000437783	0	0	0	0	0.099	0	0.8	0.545	0.911
ACACB	FASN	9606.ENSP00000341044	9606.ENSP00000304592	0.055	0	0	0	0.308	0	0.9	0.908	0.993			G6PD	LDHA	9606.ENSP00000377192	9606.ENSP00000445175	0	0	0	0	0.099	0	0.8	0.812	0.963
ACACB	ACSL4	9606.ENSP00000341044	9606.ENSP00000339787	0	0	0	0	0.191	0	0	0.435	0.524			G6PD	GAPDH	9606.ENSP00000377192	9606.ENSP00000380070	0.069	0	0	0	0.323	0.09	0.8	0.783	0.97
ACACB	BRCA1	9606.ENSP00000341044	9606.ENSP00000418960	0	0	0	0	0	0.051	0	0.404	0.41			G6PD	H6PD	9606.ENSP00000377192	9606.ENSP00000473348	0.095	0	0.158	0.761	0.402	0	0.955	0.405	0.985
ACACB	ACSL1	9606.ENSP00000341044	9606.ENSP00000422607	0	0	0	0	0.11	0	0	0.717	0.737			G6PD	GPI	9606.ENSP00000377192	9606.ENSP00000405573	0.12	0	0	0	0.524	0	0.978	0.971	0.999
ACACB	SUCLG1	9606.ENSP00000341044	9606.ENSP00000377446	0	0	0	0	0.068	0	0.8	0.168	0.831			GAPDH	TPI1	9606.ENSP00000380070	9606.ENSP00000229270	0.115	0.887	0	0	0.924	0.712	0.978	0.95	0.999
ACACB	CS	9606.ENSP00000341044	9606.ENSP00000342056	0.105	0	0	0	0.087	0.058	0.8	0.458	0.901			GAPDH	GOT2	9606.ENSP00000380070	9606.ENSP00000245206	0	0	0	0	0.351	0.139	0	0.595	0.754
ACACB	ACSF3	9606.ENSP00000341044	9606.ENSP00000479130	0.056	0	0	0	0.049	0	0.9	0.256	0.924			GAPDH	GOT1L1	9606.ENSP00000380070	9606.ENSP00000303077	0	0	0	0	0.303	0.102	0	0.209	0.462
ACACB	SREBF1	9606.ENSP00000341044	9606.ENSP00000348069	0	0	0	0	0.056	0	0.75	0.764	0.939			GAPDH	PKM	9606.ENSP00000380070	9606.ENSP00000320171	0.079	0	0	0	0.611	0.363	0	0.83	0.956
ACACB	ACLY	9606.ENSP00000341044	9606.ENSP00000466259	0	0	0	0	0.205	0	0.8	0.828	0.97			GAPDH	MDH2	9606.ENSP00000380070	9606.ENSP00000327070	0.056	0	0	0	0.42	0.205	0	0.72	0.862
ACLY	ACO2	9606.ENSP00000466259	9606.ENSP00000216254	0.091	0	0	0	0.105	0.095	0.936	0.739	0.985			GAPDH	PKLR	9606.ENSP00000380070	9606.ENSP00000339933	0.079	0	0	0	0.4	0	0	0.676	0.805
ACLY	SCAP	9606.ENSP00000466259	9606.ENSP00000265565	0	0	0	0	0.064	0	0	0.454	0.467			GAPDH	ME1	9606.ENSP00000380070	9606.ENSP00000358719	0.061	0	0	0	0.051	0	0	0.435	0.453
ACLY	CPT1A	9606.ENSP00000466259	9606.ENSP00000265641	0	0	0	0	0.049	0	0	0.649	0.652			GAPDH	GOT1	9606.ENSP00000380070	9606.ENSP00000359539	0	0	0	0	0.318	0.109	0	0.347	0.569
ACLY	DLAT	9606.ENSP00000466259	9606.ENSP00000280346	0.079	0	0	0	0.58	0.099	0.932	0.583	0.988			GAPDH	PC	9606.ENSP00000380070	9606.ENSP00000498994	0	0	0	0	0.067	0	0	0.574	0.586
ACLY	OXSM	9606.ENSP00000466259	9606.ENSP00000280701	0.057	0	0	0	0.063	0.066	0	0.491	0.524			GAPDH	PFKM	9606.ENSP00000380070	9606.ENSP00000496597	0.091	0.002	0	0	0.372	0	0	0.614	0.76
ACLY	MCAT	9606.ENSP00000466259	9606.ENSP00000290429	0.115	0	0	0	0.056	0	0	0.419	0.473			GAPDH	LDHC	9606.ENSP00000380070	9606.ENSP00000437783	0.056	0	0	0	0.572	0.071	0	0.669	0.859
ACLY	FASN	9606.ENSP00000466259	9606.ENSP00000304592	0	0	0	0	0.75	0.087	0.8	0.894	0.994			GAPDH	LDHA	9606.ENSP00000380070	9606.ENSP00000445175	0.056	0	0	0	0.746	0.071	0	0.872	0.967
ACLY	ACSL4	9606.ENSP00000466259	9606.ENSP00000339787	0	0	0	0	0.048	0	0	0.404	0.408			GAPDH	H6PD	9606.ENSP00000380070	9606.ENSP00000473348	0.121	0	0	0	0.405	0.09	0.8	0.806	0.978
ACLY	CS	9606.ENSP00000466259	9606.ENSP00000342056	0.115	0	0	0	0.628	0.737	0.94	0.776	0.998			GAPDH	TKT	9606.ENSP00000380070	9606.ENSP00000391481	0.091	0	0	0	0.349	0.165	0.875	0.706	0.978
ACLY	SREBF1	9606.ENSP00000466259	9606.ENSP00000348069	0	0	0	0	0.12	0	0	0.776	0.795			GAPDH	GPI	9606.ENSP00000380070	9606.ENSP00000405573	0.115	0	0	0	0.736	0	0.8	0.921	0.995
ACLY	SUCLG1	9606.ENSP00000466259	9606.ENSP00000377446	0.115	0	0	0.633	0.809	0.779	0.673	0.388	0.991			GOT1	TPI1	9606.ENSP00000359539	9606.ENSP00000229270	0	0	0	0	0.224	0.232	0	0.345	0.576
ACLY	ACSL1	9606.ENSP00000466259	9606.ENSP00000422607	0	0	0	0	0.079	0	0	0.722	0.734			GOT1	GOT2	9606.ENSP00000359539	9606.ENSP00000245206	0	0	0.073	0.935	0.743	0.085	0.9	0.327	0.982
ACO2	PALB2	9606.ENSP00000216254	9606.ENSP00000261584	0.045	0	0	0	0.111	0.071	0.183	0.215	0.401			GOT1	GOT1L1	9606.ENSP00000359539	9606.ENSP00000303077	0	0	0.092	0.897	0	0.361	0.9	0.069	0.938
ACO2	FASN	9606.ENSP00000216254	9606.ENSP00000304592	0	0	0	0	0.062	0	0	0.435	0.448			GOT1	MPI	9606.ENSP00000359539	9606.ENSP00000318318	0	0	0	0	0.098	0	0	0.394	0.431
ACO2	SREBF1	9606.ENSP00000216254	9606.ENSP00000348069	0	0	0	0	0.056	0.071	0	0.534	0.556			GOT1	PKM	9606.ENSP00000359539	9606.ENSP00000320171	0	0	0	0	0.121	0.176	0	0.352	0.49
ACO2	NDUFAB1	9606.ENSP00000216254	9606.ENSP00000458770	0.045	0	0	0	0.161	0.201	0.183	0.447	0.658			GOT1	ME2	9606.ENSP00000359539	9606.ENSP00000321070	0	0	0	0	0.133	0	0.217	0.368	0.533
ACO2	DLAT	9606.ENSP00000216254	9606.ENSP00000280346	0	0	0	0	0.218	0.095	0	0.645	0.727			GOT1	MDH2	9606.ENSP00000359539	9606.ENSP00000327070	0	0	0	0	0.574	0.061	0.939	0.644	0.99
ACO2	SUCLG1	9606.ENSP00000216254	9606.ENSP00000377446	0.115	0	0	0	0.24	0.126	0.673	0.69	0.929			GOT1	PKLR	9606.ENSP00000359539	9606.ENSP00000339933	0	0	0	0	0.109	0.057	0	0.384	0.437
ACO2	CS	9606.ENSP00000216254	9606.ENSP00000342056	0.115	0	0	0	0.827	0.377	0.979	0.904	0.999			GOT1	ME1	9606.ENSP00000359539	9606.ENSP00000358719	0	0	0	0	0.114	0	0.217	0.543	0.656
ACSF3	PALB2	9606.ENSP00000479130	9606.ENSP00000261584	0.061	0	0	0	0.103	0.419	0.285	0.161	0.652			GOT1	TKT	9606.ENSP00000359539	9606.ENSP00000391481	0	0	0	0	0.1	0.091	0	0.355	0.427
ACSF3	MCAT	9606.ENSP00000479130	9606.ENSP00000290429	0.069	0	0	0	0.069	0	0.9	0.377	0.938			GOT1	H6PD	9606.ENSP00000359539	9606.ENSP00000473348	0	0	0	0	0.077	0.057	0	0.522	0.548
ACSF3	FASN	9606.ENSP00000479130	9606.ENSP00000304592	0.086	0.097	0	0	0.148	0.071	0.929	0.458	0.969			GOT1	GPI	9606.ENSP00000359539	9606.ENSP00000405573	0	0	0	0	0.264	0	0	0.49	0.609
ACSF3	CS	9606.ENSP00000479130	9606.ENSP00000342056	0.057	0	0	0	0.24	0	0.346	0.161	0.554			GOT1	PC	9606.ENSP00000359539	9606.ENSP00000498994	0	0	0	0	0.067	0.292	0.83	0.556	0.943
ACSF3	NDUFAB1	9606.ENSP00000479130	9606.ENSP00000458770	0.061	0	0	0	0.122	0.419	0.285	0.161	0.66			GOT1	LDHA	9606.ENSP00000359539	9606.ENSP00000445175	0	0	0	0	0.129	0.061	0.924	0.612	0.972
ACSL1	CPT1A	9606.ENSP00000422607	9606.ENSP00000265641	0	0	0	0	0.055	0	0.65	0.932	0.975			GOT1	LDHC	9606.ENSP00000359539	9606.ENSP00000437783	0	0	0	0	0.111	0.061	0.924	0.681	0.977
ACSL1	MCAT	9606.ENSP00000422607	9606.ENSP00000290429	0.042	0	0	0	0	0.071	0	0.526	0.541			GOT1L1	TPI1	9606.ENSP00000303077	9606.ENSP00000229270	0	0	0	0	0.207	0.095	0	0.253	0.417
ACSL1	FASN	9606.ENSP00000422607	9606.ENSP00000304592	0.057	0	0	0	0.05	0.188	0.9	0.79	0.981			GOT1L1	GOT2	9606.ENSP00000303077	9606.ENSP00000245206	0	0	0.143	0.793	0.6	0.076	0.9	0.053	0.964
ACSL1	ACSL4	9606.ENSP00000422607	9606.ENSP00000339787	0	0	0.143	0.775	0.082	0.066	0.6	0.34	0.77			GOT1L1	TKT	9606.ENSP00000303077	9606.ENSP00000391481	0	0	0	0	0.087	0.091	0	0.35	0.413
ACSL1	CS	9606.ENSP00000422607	9606.ENSP00000342056	0	0	0	0	0.108	0	0	0.401	0.444			GOT1L1	PKLR	9606.ENSP00000303077	9606.ENSP00000339933	0	0	0	0	0.109	0.049	0	0.419	0.464
ACSL1	SREBF1	9606.ENSP00000422607	9606.ENSP00000348069	0	0	0	0	0.066	0.069	0	0.622	0.643			GOT1L1	ME1	9606.ENSP00000303077	9606.ENSP00000358719	0	0	0	0	0.109	0	0.217	0.301	0.47
ACSL4	CPT1A	9606.ENSP00000339787	9606.ENSP00000265641	0	0	0	0	0.066	0	0.65	0.873	0.954			GOT1L1	H6PD	9606.ENSP00000303077	9606.ENSP00000473348	0	0	0	0	0.061	0.057	0	0.455	0.475
ACSL4	OXSM	9606.ENSP00000339787	9606.ENSP00000280701	0	0	0	0	0.044	0	0	0.452	0.454			GOT1L1	ME2	9606.ENSP00000303077	9606.ENSP00000321070	0	0	0	0	0.109	0	0.217	0.341	0.5
ACSL4	FASN	9606.ENSP00000339787	9606.ENSP00000304592	0.057	0	0	0	0.06	0	0.9	0.694	0.969			GOT1L1	GPI	9606.ENSP00000303077	9606.ENSP00000405573	0	0	0	0	0.244	0	0	0.452	0.568
ACSL4	SREBF1	9606.ENSP00000339787	9606.ENSP00000348069	0	0	0	0	0	0.062	0	0.425	0.438			GOT1L1	PC	9606.ENSP00000303077	9606.ENSP00000498994	0	0	0	0	0	0	0.83	0.319	0.879
ACSL4	CS	9606.ENSP00000339787	9606.ENSP00000342056	0	0	0	0	0.076	0	0	0.483	0.503			GOT1L1	LDHA	9606.ENSP00000303077	9606.ENSP00000445175	0	0	0	0	0.111	0.061	0.924	0.572	0.969
BRCA1	PALB2	9606.ENSP00000418960	9606.ENSP00000261584	0	0	0	0	0.097	0.944	0.9	0.999	0.999			GOT1L1	MDH2	9606.ENSP00000303077	9606.ENSP00000327070	0	0	0	0	0.4	0.061	0.926	0.544	0.978
CPT1A	CS	9606.ENSP00000265641	9606.ENSP00000342056	0	0	0	0	0.048	0	0	0.434	0.438			GOT1L1	LDHC	9606.ENSP00000303077	9606.ENSP00000437783	0	0	0	0	0.111	0.061	0.924	0.733	0.98
CPT1A	FASN	9606.ENSP00000265641	9606.ENSP00000304592	0	0	0	0	0.042	0	0	0.809	0.809			GOT2	TPI1	9606.ENSP00000245206	9606.ENSP00000229270	0	0	0	0	0.442	0.1	0	0.578	0.77
CPT1A	SREBF1	9606.ENSP00000265641	9606.ENSP00000348069	0	0	0	0	0.067	0	0	0.807	0.813			GOT2	MPI	9606.ENSP00000245206	9606.ENSP00000318318	0	0	0	0	0.087	0	0	0.369	0.4
CS	PALB2	9606.ENSP00000342056	9606.ENSP00000261584	0.046	0	0	0	0.093	0.09	0	0.348	0.418			GOT2	TKT	9606.ENSP00000245206	9606.ENSP00000391481	0	0	0	0	0.116	0.091	0	0.372	0.452
CS	DLAT	9606.ENSP00000342056	9606.ENSP00000280346	0.11	0	0	0	0.51	0.601	0.956	0.562	0.996			GOT2	ME2	9606.ENSP00000245206	9606.ENSP00000321070	0	0	0	0	0.118	0	0.217	0.27	0.452
CS	OXSM	9606.ENSP00000342056	9606.ENSP00000280701	0.061	0	0	0	0.065	0.157	0	0.416	0.51			GOT2	PFKM	9606.ENSP00000245206	9606.ENSP00000496597	0	0	0	0	0.196	0	0	0.349	0.454
CS	MCAT	9606.ENSP00000342056	9606.ENSP00000290429	0.06	0	0	0	0.049	0	0	0.448	0.464			GOT2	PKLR	9606.ENSP00000245206	9606.ENSP00000339933	0	0	0	0	0.139	0.049	0	0.389	0.456
CS	FASN	9606.ENSP00000342056	9606.ENSP00000304592	0	0	0	0	0.109	0	0.8	0.544	0.911			GOT2	PKM	9606.ENSP00000245206	9606.ENSP00000320171	0	0	0	0	0.169	0.049	0	0.48	0.553
CS	NDUFAB1	9606.ENSP00000342056	9606.ENSP00000458770	0.046	0	0	0	0.102	0.143	0	0.428	0.524			GOT2	H6PD	9606.ENSP00000245206	9606.ENSP00000473348	0	0	0	0	0.094	0.049	0	0.531	0.561
CS	SUCLG1	9606.ENSP00000342056	9606.ENSP00000377446	0.231	0	0	0	0.622	0.19	0.285	0.643	0.929			GOT2	ME1	9606.ENSP00000245206	9606.ENSP00000358719	0	0	0	0	0.116	0	0.217	0.435	0.575
DLAT	OXSM	9606.ENSP00000280346	9606.ENSP00000280701	0.048	0	0	0	0.101	0	0	0.394	0.437			GOT2	GPI	9606.ENSP00000245206	9606.ENSP00000405573	0	0	0	0	0.435	0.201	0	0.519	0.764
DLAT	NDUFAB1	9606.ENSP00000280346	9606.ENSP00000458770	0.079	0	0	0	0.173	0.287	0	0.521	0.705			GOT2	PC	9606.ENSP00000245206	9606.ENSP00000498994	0	0	0	0	0.042	0	0.85	0.572	0.933
DLAT	FASN	9606.ENSP00000280346	9606.ENSP00000304592	0	0	0	0	0.063	0	0.8	0.359	0.869			GOT2	LDHC	9606.ENSP00000245206	9606.ENSP00000437783	0	0	0	0	0.111	0.061	0.924	0.584	0.97
DLAT	SUCLG1	9606.ENSP00000280346	9606.ENSP00000377446	0.111	0.003	0	0	0.7	0.091	0.913	0.616	0.99			GOT2	LDHA	9606.ENSP00000245206	9606.ENSP00000445175	0	0	0	0	0.181	0.061	0.924	0.584	0.972
FASN	PALB2	9606.ENSP00000304592	9606.ENSP00000261584	0.12	0	0	0	0.074	0	0.782	0.349	0.868			GOT2	MDH2	9606.ENSP00000245206	9606.ENSP00000327070	0	0	0	0	0.686	0.447	0.979	0.902	0.999
FASN	SCAP	9606.ENSP00000304592	9606.ENSP00000265565	0	0	0	0	0.098	0.059	0	0.588	0.62			GPI	TPI1	9606.ENSP00000405573	9606.ENSP00000229270	0.229	0	0	0	0.975	0.394	0.8	0.846	0.999
FASN	OXSM	9606.ENSP00000304592	9606.ENSP00000280701	0.121	0	0	0.615	0.102	0	0.9	0.472	0.952			GPI	MPI	9606.ENSP00000405573	9606.ENSP00000318318	0.231	0	0	0	0.115	0	0.98	0.932	0.998
FASN	MCAT	9606.ENSP00000304592	9606.ENSP00000290429	0.231	0	0	0	0.372	0.319	0.9	0.559	0.982			GPI	PKM	9606.ENSP00000405573	9606.ENSP00000320171	0.111	0	0	0	0.758	0	0.823	0.685	0.986
FASN	NDUFAB1	9606.ENSP00000304592	9606.ENSP00000458770	0.12	0	0	0	0.074	0	0.782	0.391	0.877			GPI	ME2	9606.ENSP00000405573	9606.ENSP00000321070	0	0	0	0	0.116	0	0	0.419	0.465
FASN	SREBF1	9606.ENSP00000304592	9606.ENSP00000348069	0	0	0	0	0.305	0	0.5	0.957	0.983			GPI	MDH2	9606.ENSP00000405573	9606.ENSP00000327070	0.091	0	0	0	0.424	0	0	0.731	0.847
MCAT	PALB2	9606.ENSP00000290429	9606.ENSP00000261584	0.12	0	0	0	0.596	0.842	0	0.349	0.958			GPI	PKLR	9606.ENSP00000405573	9606.ENSP00000339933	0.111	0	0	0	0.688	0	0.823	0.629	0.979
MCAT	OXSM	9606.ENSP00000290429	9606.ENSP00000280701	0.231	0	0.375	0	0.964	0.071	0.9	0.71	0.999			GPI	ME1	9606.ENSP00000405573	9606.ENSP00000358719	0	0	0	0	0.11	0	0	0.595	0.625
MCAT	SUCLG1	9606.ENSP00000290429	9606.ENSP00000377446	0.214	0	0	0	0.055	0	0	0.371	0.492			GPI	TKT	9606.ENSP00000405573	9606.ENSP00000391481	0.115	0.046	0	0	0.592	0.187	0.965	0.759	0.997
MCAT	NDUFAB1	9606.ENSP00000290429	9606.ENSP00000458770	0.12	0	0	0	0.612	0.882	0.75	0.419	0.993			GPI	PC	9606.ENSP00000405573	9606.ENSP00000498994	0	0	0	0	0.108	0	0	0.617	0.644
NDUFAB1	OXSM	9606.ENSP00000458770	9606.ENSP00000280701	0.12	0	0	0	0.436	0.936	0.287	0.97	0.999			GPI	LDHC	9606.ENSP00000405573	9606.ENSP00000437783	0.091	0	0	0	0.236	0	0.8	0.54	0.927
NDUFAB1	SUCLG1	9606.ENSP00000458770	9606.ENSP00000377446	0.054	0	0	0	0.283	0.132	0	0.437	0.624			GPI	LDHA	9606.ENSP00000405573	9606.ENSP00000445175	0.091	0	0	0	0.399	0	0.8	0.809	0.976
OXSM	PALB2	9606.ENSP00000280701	9606.ENSP00000261584	0.12	0	0	0	0.418	0.841	0.287	0.349	0.955			GPI	PFKM	9606.ENSP00000405573	9606.ENSP00000496597	0.115	0	0	0	0.692	0.096	0.965	0.781	0.997
PALB2	SUCLG1	9606.ENSP00000261584	9606.ENSP00000377446	0.054	0	0	0	0.186	0	0	0.347	0.453			GPI	H6PD	9606.ENSP00000405573	9606.ENSP00000473348	0.285	0	0	0	0.681	0	0.982	0.954	0.999
SCAP	SREBF1	9606.ENSP00000265565	9606.ENSP00000348069	0	0	0	0	0.094	0.877	0.7	0.962	0.998			H6PD	TPI1	9606.ENSP00000473348	9606.ENSP00000229270	0.106	0	0	0	0.152	0	0.8	0.718	0.951
															H6PD	MPI	9606.ENSP00000473348	9606.ENSP00000318318	0	0	0	0	0.127	0	0.154	0.788	0.83
															H6PD	PKM	9606.ENSP00000473348	9606.ENSP00000320171	0.26	0	0	0	0.146	0	0.8	0.713	0.958
															H6PD	ME2	9606.ENSP00000473348	9606.ENSP00000321070	0.11	0	0	0	0.082	0	0	0.525	0.578
															H6PD	MDH2	9606.ENSP00000473348	9606.ENSP00000327070	0	0	0	0	0.144	0	0	0.688	0.722
															H6PD	PKLR	9606.ENSP00000473348	9606.ENSP00000339933	0.26	0	0	0	0.139	0	0.8	0.649	0.949
															H6PD	ME1	9606.ENSP00000473348	9606.ENSP00000358719	0.11	0	0	0	0.052	0	0	0.793	0.81
															H6PD	TKT	9606.ENSP00000473348	9606.ENSP00000391481	0.266	0	0	0	0.337	0.294	0	0.846	0.94
															H6PD	LDHC	9606.ENSP00000473348	9606.ENSP00000437783	0	0	0	0	0.099	0	0.8	0.623	0.926
															H6PD	LDHA	9606.ENSP00000473348	9606.ENSP00000445175	0	0	0	0	0.106	0	0.8	0.828	0.966
															H6PD	PC	9606.ENSP00000473348	9606.ENSP00000498994	0	0	0	0	0.058	0	0	0.667	0.673
															H6PD	PFKM	9606.ENSP00000473348	9606.ENSP00000496597	0.055	0	0	0	0.061	0	0.278	0.73	0.804
															LDHA	TPI1	9606.ENSP00000445175	9606.ENSP00000229270	0.057	0	0	0	0.489	0.21	0	0.798	0.913
															LDHA	PKM	9606.ENSP00000445175	9606.ENSP00000320171	0.057	0	0	0	0.436	0.473	0.921	0.89	0.997
															LDHA	ME2	9606.ENSP00000445175	9606.ENSP00000321070	0.058	0	0	0	0.169	0.065	0.918	0.755	0.982
															LDHA	MDH2	9606.ENSP00000445175	9606.ENSP00000327070	0	0	0	0.575	0.118	0.071	0	0.365	0.434
															LDHA	PKLR	9606.ENSP00000445175	9606.ENSP00000339933	0.057	0	0	0	0.244	0.127	0.921	0.759	0.986
															LDHA	ME1	9606.ENSP00000445175	9606.ENSP00000358719	0.058	0	0	0	0.143	0.065	0.918	0.434	0.958
															LDHA	TKT	9606.ENSP00000445175	9606.ENSP00000391481	0.042	0	0	0	0.141	0.125	0.8	0.564	0.925
															LDHA	LDHC	9606.ENSP00000445175	9606.ENSP00000437783	0	0	0.051	0.979	0.048	0.74	0.5	0.895	0.985
															LDHA	PFKM	9606.ENSP00000445175	9606.ENSP00000496597	0.054	0	0	0	0.119	0	0	0.792	0.812
															LDHA	PC	9606.ENSP00000445175	9606.ENSP00000498994	0.043	0	0	0	0.116	0.069	0.937	0.622	0.978
															LDHC	TPI1	9606.ENSP00000437783	9606.ENSP00000229270	0.057	0	0	0	0.141	0.248	0	0.589	0.716
															LDHC	PKM	9606.ENSP00000437783	9606.ENSP00000320171	0.057	0	0	0	0.244	0.127	0.921	0.718	0.983
															LDHC	ME2	9606.ENSP00000437783	9606.ENSP00000321070	0.058	0	0	0	0.136	0.065	0.918	0.356	0.952
															LDHC	PKLR	9606.ENSP00000437783	9606.ENSP00000339933	0.057	0	0	0	0.244	0.127	0.921	0.768	0.986
															LDHC	ME1	9606.ENSP00000437783	9606.ENSP00000358719	0.058	0	0	0	0.136	0.065	0.918	0.346	0.951
															LDHC	TKT	9606.ENSP00000437783	9606.ENSP00000391481	0.042	0	0	0	0.111	0	0.8	0.463	0.896
															LDHC	PFKM	9606.ENSP00000437783	9606.ENSP00000496597	0.054	0	0	0	0.103	0	0	0.512	0.549
															LDHC	PC	9606.ENSP00000437783	9606.ENSP00000498994	0.043	0	0	0	0.116	0.069	0.937	0.423	0.966
															MDH2	TPI1	9606.ENSP00000327070	9606.ENSP00000229270	0.057	0	0	0	0.329	0.263	0	0.728	0.856
															MDH2	MPI	9606.ENSP00000327070	9606.ENSP00000318318	0.041	0	0	0	0.067	0	0	0.42	0.436
															MDH2	PKM	9606.ENSP00000327070	9606.ENSP00000320171	0.057	0	0	0	0.268	0.236	0.248	0.635	0.829
															MDH2	ME2	9606.ENSP00000327070	9606.ENSP00000321070	0.058	0	0	0	0.151	0.116	0.925	0.646	0.977
															MDH2	TKT	9606.ENSP00000327070	9606.ENSP00000391481	0.042	0	0	0	0.137	0	0	0.575	0.618
															MDH2	PFKM	9606.ENSP00000327070	9606.ENSP00000496597	0.054	0	0	0	0.133	0	0	0.638	0.677
															MDH2	PKLR	9606.ENSP00000327070	9606.ENSP00000339933	0.057	0	0	0	0.244	0.127	0.248	0.584	0.77
															MDH2	ME1	9606.ENSP00000327070	9606.ENSP00000358719	0.058	0	0	0	0.136	0.071	0.925	0.707	0.98
															MDH2	PC	9606.ENSP00000327070	9606.ENSP00000498994	0.043	0	0	0	0.116	0.314	0.937	0.691	0.986
															ME1	TPI1	9606.ENSP00000358719	9606.ENSP00000229270	0	0	0	0	0.107	0	0	0.507	0.542
															ME1	MPI	9606.ENSP00000358719	9606.ENSP00000318318	0.092	0	0	0	0.042	0	0	0.419	0.451
															ME1	PKM	9606.ENSP00000358719	9606.ENSP00000320171	0.079	0	0	0	0.128	0.262	0.932	0.465	0.974
															ME1	ME2	9606.ENSP00000358719	9606.ENSP00000321070	0	0	0.062	0.957	0.047	0	0.9	0.077	0.906
															ME1	PKLR	9606.ENSP00000358719	9606.ENSP00000339933	0.079	0	0	0	0.128	0.097	0.932	0.481	0.969
															ME1	PFKM	9606.ENSP00000358719	9606.ENSP00000496597	0.091	0	0	0	0.055	0	0	0.436	0.473
															ME1	TKT	9606.ENSP00000358719	9606.ENSP00000391481	0.042	0	0	0	0.119	0	0	0.588	0.622
															ME1	PC	9606.ENSP00000358719	9606.ENSP00000498994	0	0	0	0	0.092	0.447	0.965	0.875	0.997
															ME2	TPI1	9606.ENSP00000321070	9606.ENSP00000229270	0	0	0	0	0.124	0	0	0.474	0.52
															ME2	PKM	9606.ENSP00000321070	9606.ENSP00000320171	0.079	0	0	0	0.141	0.097	0.932	0.333	0.962
															ME2	TKT	9606.ENSP00000321070	9606.ENSP00000391481	0.042	0	0	0	0.125	0	0	0.343	0.402
															ME2	PFKM	9606.ENSP00000321070	9606.ENSP00000496597	0.091	0	0	0	0.062	0	0	0.376	0.422
															ME2	PKLR	9606.ENSP00000321070	9606.ENSP00000339933	0.079	0	0	0	0.128	0.097	0.932	0.422	0.966
															ME2	PC	9606.ENSP00000321070	9606.ENSP00000498994	0	0	0	0	0.067	0.083	0.965	0.51	0.983
															MPI	TPI1	9606.ENSP00000318318	9606.ENSP00000229270	0.044	0	0	0	0.149	0.283	0	0.559	0.708
															MPI	TKT	9606.ENSP00000318318	9606.ENSP00000391481	0.056	0	0	0	0.125	0	0	0.374	0.438
															MPI	PFKM	9606.ENSP00000318318	9606.ENSP00000496597	0.053	0	0	0	0.074	0	0.9	0.365	0.936
															PC	TPI1	9606.ENSP00000498994	9606.ENSP00000229270	0	0	0	0	0.087	0	0	0.607	0.626
															PC	PKM	9606.ENSP00000498994	9606.ENSP00000320171	0	0	0	0	0.111	0.132	0.9	0.625	0.967
															PC	PKLR	9606.ENSP00000498994	9606.ENSP00000339933	0	0	0	0	0.139	0.132	0.9	0.584	0.964
															PC	TKT	9606.ENSP00000498994	9606.ENSP00000391481	0	0	0	0	0.048	0	0	0.722	0.724
															PC	PFKM	9606.ENSP00000498994	9606.ENSP00000496597	0	0	0	0	0.114	0	0	0.628	0.656
															PFKM	TPI1	9606.ENSP00000496597	9606.ENSP00000229270	0.115	0	0	0	0.615	0	0.287	0.783	0.94
															PFKM	PKM	9606.ENSP00000496597	9606.ENSP00000320171	0.079	0	0	0	0.565	0.184	0.183	0.804	0.938
															PFKM	PKLR	9606.ENSP00000496597	9606.ENSP00000339933	0.079	0	0	0	0.556	0	0.183	0.676	0.877
															PFKM	TKT	9606.ENSP00000496597	9606.ENSP00000391481	0.086	0	0	0	0.074	0	0.937	0.564	0.973
															PKLR	TPI1	9606.ENSP00000339933	9606.ENSP00000229270	0.103	0	0	0	0.648	0	0	0.635	0.874
															PKLR	PKM	9606.ENSP00000339933	9606.ENSP00000320171	0	0	0.054	0.973	0	0.196	0.9	0.069	0.919
															PKLR	TKT	9606.ENSP00000339933	9606.ENSP00000391481	0.079	0	0	0	0.298	0	0.8	0.458	0.92
															PKM	TPI1	9606.ENSP00000320171	9606.ENSP00000229270	0.103	0	0	0	0.77	0	0	0.835	0.963
															PKM	TKT	9606.ENSP00000320171	9606.ENSP00000391481	0.079	0	0	0	0.322	0.216	0.8	0.577	0.951
															TKT	TPI1	9606.ENSP00000391481	9606.ENSP00000229270	0.114	0	0	0	0.341	0.339	0.8	0.781	0.98
