# Supplementary material for: Inverse FASN and LDHA correlation drives metabolic resistance in breast cancer
Source: J Transl Med. 2024 Jul 24;22:676. doi: 10.1186/s12967-024-05517-9 (PMC11267768; doi:10.1186/s12967-024-05517-9)
Supplement: Supplementary file 7 — Additional file 7. [file 12967_2024_5517_MOESM7_ESM.xlsx]

## Sheet: Foglio1
ID Patients	FASN Healty section	FASN Tumor section	LDHA Healty section	LDHA Tumor section	Grading	Diagnosis	T	IVP	Necropositives	N	PR	ER	ki67	HER2	Subtype	Status
23	0	40	0	30	2	infiltrating ductal carcinoma of the mucoid type	2	negative	negative	yes	80	80	25	0	Lum A	alive
26	0	45	0	45	2	infiltrating lobular carcinoma		negative	negative	no	40	90	15	0	Lum A	alive
8	0	20	0	40	3	medullary carcinoma (in situ)	1	negative	negative	no	0	0	70	0	Basal Like	alive
9	3	80	0	60	3	DCIS	1	negative	negative	no	0	0	60	0	Basal Like	alive
28	0	90	20	70	3	DCIS	3	negative	negative	no	85	85	70	0	Lum A	alive
29	0	60	0	67	2	ductal carcinoma		negative	positive	yes	90	75	30	1+	Lum B	alive
1	0	25	0	55	1	ductal carcinoma	1	negative	negative	no	0	0	60	0	Basal Like	alive
35	0	60	0	56	2	infiltrating carcinoma (NST)		negative	positive	yes	90	10	55	1+	Lum B	alive
36	0	57	0	75	2	infiltrating carcinoma (NST)		positive	negative	no	80	65	20	2+	Lum B	alive
19	2	80	2	67	3	infiltrating carcinoma (NST)	2	positive	negative	no	0	0	50	1+	HER2/neu	alive
24	8	90	8	90	3	infiltrating carcinoma (NST) + DCIS	2	negative	negative	yes	90	35	20	2+	Lum A	alive
37	2	45	2	74	2	infiltrating carcinoma (NST) + DCIS		positive	negative	no	85	55	15	1+	Lum B	alive
20	0	55	0	40	2	infiltrating ductal carcinoma (NST)	4	negative	negative	no	65	80	25	0	Lum A	alive
11	0	45	0	65	2	infiltrating ductal carcinoma (NST)	2	negative	negative	no	0	0	50	1+	HER2/neu	alive
12	0	85	0	0	2	infiltrating ductal carcinoma (NST)	1	negative	negative	no	0	0	8	2+	HER2/neu	alive
13	5	75	5	90	3	infiltrating ductal carcinoma (NST)	2	negative	positive	no	0	0	70	1+	HER2/neu	alive
14	0	75	0	90	3	infiltrating ductal carcinoma (NST)	2	negative	positive	no	0	0	45	1+	HER2/neu	alive
15	2	80	0	70	3	infiltrating ductal carcinoma (NST)	3	negative	positive	yes	0	0	70	1+	HER2/neu	alive
16	5	90	5	85	3	infiltrating ductal carcinoma (NST)	1	positive	negative	no	0	0	28	1+	HER2/neu	alive
17	0	80	0	57	3	infiltrating ductal carcinoma (NST)	1	positive	negative	no	0	0	70	1+	HER2/neu	alive
21	0	70	0	35	2	infiltrating ductal carcinoma (NST)	1	negative	negative	yes	0	10	35	0	Lum A	alive
31	10	45	10	68	3	infiltrating ductal carcinoma (NST)		positive	negative	no	90	40	28	1+	Lum B	alive
4	15	90	15	70	3	infiltrating ductal carcinoma (NST)	2	negative	positive	no	0	0	70	0	Basal Like	alive
6	0	70	0	90	2	infiltrating ductal carcinoma (NTS) + DCIS	1	negative	negative	yes	0	0	15	0	Basal Like	alive
18	0	65	0	80	2	infiltrating ductal carcinoma (NTS) + DCIS	1	negative	negative	no	0	0	85	1+	HER2/neu	alive
22	0	30	0	70	1	infiltrating ductal carcinoma (NTS) + DCIS	1	negative	negative	yes	85	85	70	0	Lum A	alive
32	0	60	0	60	3	infiltrating ductal carcinoma (NTS) + DCIS	4	negative	negative	yes	5	80	10	2+	Lum B	alive
33	0	50	0	60	2	infiltrating ductal carcinoma (NTS) + DCIS	4	positive	negative	no	35	80	30	2+	Lum B	alive
38	0	30	0	65	2	lobular carcinoma	1	negative	negative	no	90	90	5	1+	Lum B	alive
27	0	80	0	90	2	micropapillary infiltrating carcinoma	1	negative	negative	yes	90	90	20	0	Lum A	deceased
25	2	75	2	80	3	infiltrating carcinoma (NST) + DCIS	2	negative	negative	no	90	85	50	0	Lum A	deceased
10	0	90	5	90	3	infiltrating ductal carcinoma (NST)	4	negative	negative	yes	0	0	20	1+	HER2/neu	deceased
30	0	70	2	60	2	infiltrating ductal carcinoma (NST)	2	negative	negative	no	5	70	5	2+	Lum B	deceased
2	0	70	0	69	3	infiltrating ductal carcinoma (NST)	1	negative	negative	yes	0	0	60	0	Basal Like	deceased
3	0	70	0	80	3	infiltrating ductal carcinoma (NST)	2	negative	positive	no	0	0	75	0	Basal Like	deceased
5	0	95	0	85	3	infiltrating ductal carcinoma (NTS) + DCIS	2	positive	negative	no	0	0	60	0	Basal Like	deceased
7	0	60	0	90	3	infiltrating ductal carcinoma (NTS) + DCIS	3	negative	negative	yes	0	0	50	0	Basal Like	deceased
34	0	90	0	60	3	infiltrating ductal carcinoma (NTS) + DCIS	4	positive	negative	no	70	85	20	2+	Lum B	deceased
N5A	2	0	0	50	1	adenosquamous	NA	NA	NA	NA	NA	NA	NA	NA	NA	NA
N2C	5	45	0	65	2	apocrine carcinoma	NA	NA	NA	NA	NA	NA	NA	NA	NA	NA
N8A	10	50	2	40	2	apocrine carcinoma	NA	NA	NA	NA	NA	NA	NA	NA	NA	NA
N2A	1	0	0	5	1	cystic adenoid	NA	NA	NA	NA	NA	NA	NA	NA	NA	NA
L5A	0	24	0	45	1	DCIS	NA	NA	NA	NA	NA	NA	NA	NA	NA	NA
N10A	0	0	0	60	1	DCIS	NA	NA	NA	NA	NA	NA	NA	NA	NA	NA
N8C	0	2	0	75	1	DCIS	NA	NA	NA	NA	NA	NA	NA	NA	NA	NA
N9C	2	15	0	85	1	DCIS	NA	NA	NA	NA	NA	NA	NA	NA	NA	NA
N5C	0	55	0	58	2	infiltrating carcinoma (NTS)	NA	NA	NA	NA	NA	NA	NA	NA	NA	NA
L11A	0	55	0	5	2	infiltrating ductal carcinoma (NST)	NA	NA	NA	NA	NA	NA	NA	NA	NA	NA
L1B	0	65	0	20	2	infiltrating ductal carcinoma (NST)	NA	NA	NA	NA	NA	NA	NA	NA	NA	NA
L2A	0	70	0	50	1	infiltrating ductal carcinoma (NST)	NA	NA	NA	NA	NA	NA	NA	NA	NA	NA
L2B	0	55	0	30	3	infiltrating ductal carcinoma (NST)	NA	NA	NA	NA	NA	NA	NA	NA	NA	NA
L3A	0	55	0	40	2	infiltrating ductal carcinoma (NST)	NA	NA	NA	NA	NA	NA	NA	NA	NA	NA
L3C	0	60	0	20	2	infiltrating ductal carcinoma (NST)	NA	NA	NA	NA	NA	NA	NA	NA	NA	NA
L4A	0	60	0	30	2	infiltrating ductal carcinoma (NST)	NA	NA	NA	NA	NA	NA	NA	NA	NA	NA
L4C	0	65	5	90	3	infiltrating ductal carcinoma (NST)	NA	NA	NA	NA	NA	NA	NA	NA	NA	NA
L6A	0	45	2	50	2	infiltrating ductal carcinoma (NST)	NA	NA	NA	NA	NA	NA	NA	NA	NA	NA
L7A	0	60	0	40	3	infiltrating ductal carcinoma (NST)	NA	NA	NA	NA	NA	NA	NA	NA	NA	NA
L8B	0	35	0	70	2	infiltrating ductal carcinoma (NST)	NA	NA	NA	NA	NA	NA	NA	NA	NA	NA
L8C	0	70	0	30	2	infiltrating ductal carcinoma (NST)	NA	NA	NA	NA	NA	NA	NA	NA	NA	NA
L9A	0	55	0	15	2	infiltrating ductal carcinoma (NST)	NA	NA	NA	NA	NA	NA	NA	NA	NA	NA
N11B	0	15	0	85	2	infiltrating ductal carcinoma (NST)	NA	NA	NA	NA	NA	NA	NA	NA	NA	NA
N1A	0	75	2	26	2	infiltrating ductal carcinoma (NST)	NA	NA	NA	NA	NA	NA	NA	NA	NA	NA
N2B	2	60	0	40	2	infiltrating ductal carcinoma (NST)	NA	NA	NA	NA	NA	NA	NA	NA	NA	NA
N4A	5	60	0	40	1	infiltrating ductal carcinoma (NST)	NA	NA	NA	NA	NA	NA	NA	NA	NA	NA
N6A	10	50	15	80	1	infiltrating ductal carcinoma (NST)	NA	NA	NA	NA	NA	NA	NA	NA	NA	NA
N6c	0	60	0	85	2	infiltrating ductal carcinoma (NST)	NA	NA	NA	NA	NA	NA	NA	NA	NA	NA
N9A	5	70	0	60	1	infiltrating ductal carcinoma (NST)	NA	NA	NA	NA	NA	NA	NA	NA	NA	NA
N9B	0	55	0	45	2	infiltrating ductal carcinoma (NST)	NA	NA	NA	NA	NA	NA	NA	NA	NA	NA
L10B	0	45	0	70	2	infiltrating ductal carcinoma (NTS) + DCIS	NA	NA	NA	NA	NA	NA	NA	NA	NA	NA
L11B	0	60	0	80	2	infiltrating ductal carcinoma (NTS) + DCIS	NA	NA	NA	NA	NA	NA	NA	NA	NA	NA
L12A	0	70	0	25	2	infiltrating ductal carcinoma (NTS) + DCIS	NA	NA	NA	NA	NA	NA	NA	NA	NA	NA
L12B	0	80	0	0	2	infiltrating ductal carcinoma (NTS) + DCIS	NA	NA	NA	NA	NA	NA	NA	NA	NA	NA
L2C	0	0	0	5	2	infiltrating ductal carcinoma (NTS) + DCIS	NA	NA	NA	NA	NA	NA	NA	NA	NA	NA
L4B	0	39	0	30	2	infiltrating ductal carcinoma (NTS) + DCIS	NA	NA	NA	NA	NA	NA	NA	NA	NA	NA
L7B	0	56	0	70	2	infiltrating ductal carcinoma (NTS) + DCIS	NA	NA	NA	NA	NA	NA	NA	NA	NA	NA
L7C	0	75	8	35	3	infiltrating ductal carcinoma (NTS) + DCIS	NA	NA	NA	NA	NA	NA	NA	NA	NA	NA
L9C	0	40	0	70	2	infiltrating ductal carcinoma (NTS) + DCIS	NA	NA	NA	NA	NA	NA	NA	NA	NA	NA
N11A	0	82	0	90	2	infiltrating ductal carcinoma (NTS) + DCIS	NA	NA	NA	NA	NA	NA	NA	NA	NA	NA
N12A	10	67	0	90	2	infiltrating ductal carcinoma (NTS) + DCIS	NA	NA	NA	NA	NA	NA	NA	NA	NA	NA
N1C	0	70	0	25	3	infiltrating ductal carcinoma (NTS) + DCIS	NA	NA	NA	NA	NA	NA	NA	NA	NA	NA
N4B	0	70	0	40	3	infiltrating ductal carcinoma (NTS) + DCIS	NA	NA	NA	NA	NA	NA	NA	NA	NA	NA
N4C	0	75	0	60	3	infiltrating ductal carcinoma (NTS) + DCIS	NA	NA	NA	NA	NA	NA	NA	NA	NA	NA
N6B	0	72	0	73	3	infiltrating ductal carcinoma (NTS) + DCIS	NA	NA	NA	NA	NA	NA	NA	NA	NA	NA
N8B	15	55	0	85	2	infiltrating lobular carcinoma	NA	NA	NA	NA	NA	NA	NA	NA	NA	NA
L10A	0	0	5	80	1	infiltrating lobular carcinoma + DCIS	NA	NA	NA	NA	NA	NA	NA	NA	NA	NA
L1C	0	70	0	65	2	infiltrating lobular carcinoma + DCIS	NA	NA	NA	NA	NA	NA	NA	NA	NA	NA
L6B	0	10	0	56	1	infiltrating lobular carcinoma + DCIS	NA	NA	NA	NA	NA	NA	NA	NA	NA	NA
L8A	0	45	0	30	1	infiltrating lobular carcinoma + DCIS	NA	NA	NA	NA	NA	NA	NA	NA	NA	NA
N7A	5	0	0	50	2	infiltrating lobular carcinoma + DCIS	NA	NA	NA	NA	NA	NA	NA	NA	NA	NA
N3B	0	0	2	25	1	lobular carcinoma	NA	NA	NA	NA	NA	NA	NA	NA	NA	NA
L3B	0	10	0	40	1	lobular carcinoma (in situ)	NA	NA	NA	NA	NA	NA	NA	NA	NA	NA
L5B	0	34	0	50	2	lobular carcinoma (in situ)	NA	NA	NA	NA	NA	NA	NA	NA	NA	NA
L5C	0	0	0	90	2	lobular carcinoma (in situ)	NA	NA	NA	NA	NA	NA	NA	NA	NA	NA
L6c	0	25	0	55	2	lobular carcinoma (in situ)	NA	NA	NA	NA	NA	NA	NA	NA	NA	NA
L9B	0	15	0	0	1	lobular carcinoma (in situ)	NA	NA	NA	NA	NA	NA	NA	NA	NA	NA
N10B	10	35	3	85	2	lobular carcinoma (in situ)	NA	NA	NA	NA	NA	NA	NA	NA	NA	NA
N12B	0	58	0	20	1	lobular carcinoma (in situ)	NA	NA	NA	NA	NA	NA	NA	NA	NA	NA
N7C	0	35	0	85	1	lobular carcinoma (in situ)	NA	NA	NA	NA	NA	NA	NA	NA	NA	NA
L1A	0	40	0	40	1	medullary infiltrating carcinoma	NA	NA	NA	NA	NA	NA	NA	NA	NA	NA
N7B	5	50	10	85	3	medullary infiltrating carcinoma	NA	NA	NA	NA	NA	NA	NA	NA	NA	NA
N1B	2	0	5	15	2	micropapillary infiltrating carcinoma	NA	NA	NA	NA	NA	NA	NA	NA	NA	NA
N3A	0	30	5	25	1	solid papillary carcinoma	NA	NA	NA	NA	NA	NA	NA	NA	NA	NA
N3C	0	2	0	45	1	solid papillary carcinoma	NA	NA	NA	NA	NA	NA	NA	NA	NA	NA
N5B	0	0	0	42	2	solid papillary carcinoma	NA	NA	NA	NA	NA	NA	NA	NA	NA	NA
